# Supplementary material for: Germline loss in C. elegans enhances longevity by disrupting adhesion between niche and stem cells
Source: EMBO J. 2024 Jul 25;43(18):9. doi: 10.1038/s44318-024-00185-3 (PMC11405865; doi:10.1038/s44318-024-00185-3)
Supplement: Supplementary file 2 — Dataset EV1 [file 44318_2024_185_MOESM2_ESM.xlsx]

## Sheet: All detected genes in DTC
Dataset EV1 The transcriptomic change in DTC upon germline ablation.
Gene Names	Gene Symbol	Description	FC (log2) WT vs glp-1	pvalue	padj
WBGene00000715	col-142	COLlagen	-27.6761	4.16e-21	1.53e-17
WBGene00022645	ZK6.11	hypothetical protein	-26.4164	5.84e-15	1.8e-12
WBGene00015660	catp-3	Cation transporting ATPase	-25.6457	3.47e-14	8.17e-12
WBGene00017484	F15E6.3	hypothetical protein	-24.9998	1.49e-13	2.79e-11
WBGene00017262	F08F3.4	hypothetical protein	-24.4396	5.12e-13	8.29e-11
WBGene00014793	H40L08.2	hypothetical protein	-24.3424	3.84e-13	6.52e-11
WBGene00010659	K08D8.5	hypothetical protein	-24.3347	6.44e-13	9.88e-11
WBGene00007384	swt-3	Sugar transporter SWEET	-24.2375	NA	NA
WBGene00018217	F40A3.2	hypothetical protein	-24.1432	NA	NA
WBGene00010595	haao-1	3-hydroxyanthranilate 3,4-dioxygenase	-24.1232	NA	NA
WBGene00000991	dhs-28	DeHydrogenases, Short chain	-24.0999	9.25e-13	1.32e-10
WBGene00009964	fip-6	Fungus-Induced Protein	-23.8765	1.72e-12	2.29e-10
WBGene00044901	Y41G9A.10	hypothetical protein	-23.8167	NA	NA
WBGene00003485	mua-6	Intermediate filament protein ifa-2	-23.7677	6.12e-16	3.07e-13
WBGene00003762	nlp-24	Neuropeptide-Like Protein	-23.7372	NA	NA
WBGene00003438	msp-45	Major sperm protein 19/31/40/45/50/51/53/59/61/65/81/113/142	-23.6215	2.67e-12	3.39e-10
WBGene00044922	Y43C5A.7	hypothetical protein	-23.6114	2.78e-12	3.47e-10
WBGene00020022	gldc-1	Glycine cleavage system P protein	-23.6044	NA	NA
WBGene00003432	msp-36	Major sperm protein 10/36/56/76	-23.5898	NA	NA
WBGene00006261	str-230	Seven TM Receptor	-23.521	NA	NA
WBGene00014666	C05D12.3	hypothetical protein	-23.4814	NA	NA
WBGene00009849	F48F7.3	Hexosyltransferase	-23.4652	NA	NA
WBGene00011880	T21B6.3	hypothetical protein	-23.4629	NA	NA
WBGene00009813	haly-1	Histidine ammonia-lyase	-23.4534	NA	NA
WBGene00001624	glt-6	Putative sodium-dependent excitatory amino acid transporter glt-6	-23.4285	NA	NA
WBGene00007679	C18D11.1	hypothetical protein	-23.4155	NA	NA
WBGene00000671	col-96	COLlagen	-23.3941	NA	NA
WBGene00009681	gipc-2	GIPC (RGS-GAIP Interacting Protein C) homolog	-23.384	NA	NA
WBGene00020340	T08B1.1	hypothetical protein	-23.3647	NA	NA
WBGene00018052	F35F10.1	hypothetical protein	-23.3212	NA	NA
WBGene00019154	glf-1	GaLactoFuranose synthesis (UGM, UDP-galactopyranose mutase)	-23.2728	NA	NA
WBGene00005052	sra-26	Serpentine Receptor, class A (alpha)	-23.253	NA	NA
WBGene00020569	lgc-32	Ligand-Gated ion Channel	-23.226	NA	NA
WBGene00021852	Y54F10AM.8	Putative phospholipase B-like 3	-23.2151	NA	NA
WBGene00011190	swt-6	Sugar transporter SWEET	-23.1188	NA	NA
WBGene00010288	F58H1.5	hypothetical protein	-23.0419	NA	NA
WBGene00000753	col-180	COLlagen	-22.9744	NA	NA
WBGene00019451	nstp-7	Nucleotide Sugar TransPorter family	-22.9435	NA	NA
WBGene00020283	T06A4.3	hypothetical protein	-22.9435	NA	NA
WBGene00010901	M28.10	hypothetical protein	-22.9053	NA	NA
WBGene00008640	F10B5.3	hypothetical protein	-22.8915	NA	NA
WBGene00000741	col-168	COLlagen	-22.8753	NA	NA
WBGene00045265	K10C2.8	hypothetical protein	-22.8428	NA	NA
WBGene00219375	C02B8.12	hypothetical protein	-22.8306	NA	NA
WBGene00015662	C10A4.1	hypothetical protein	-22.8288	NA	NA
WBGene00021726	bath-10	BTB and MATH domain containing	-22.825	NA	NA
WBGene00001534	gcy-7	Receptor-type guanylate cyclase gcy-7	-22.8217	NA	NA
WBGene00002990	lin-1	hypothetical protein	-22.8165	NA	NA
WBGene00008629	cpt-5	Carnitine Palmitoyl Transferase	-22.794	NA	NA
WBGene00012654	Y39A1A.16	hypothetical protein	-22.7849	NA	NA
WBGene00017032	D1044.7	hypothetical protein	-22.7801	NA	NA
WBGene00018377	hum-10	Heavy chain, Unconventional Myosin	-22.7801	NA	NA
WBGene00235307	None	None	-22.7801	NA	NA
WBGene00006435	stdh-4	Putative steroid dehydrogenase 4	-22.7801	NA	NA
WBGene00015165	B0361.11	Putative transporter B0361.11	-22.7483	NA	NA
WBGene00194663	F38B2.6	hypothetical protein	-22.7431	NA	NA
WBGene00005190	srg-33	Serpentine receptor class gamma-33	-22.7287	NA	NA
WBGene00019963	R08E5.3	hypothetical protein	-22.7068	NA	NA
WBGene00018268	F41C3.2	hypothetical protein	-22.6753	NA	NA
WBGene00010657	K08D8.3	hypothetical protein	-22.6422	NA	NA
WBGene00022699	ZK353.3	hypothetical protein	-22.6422	NA	NA
WBGene00003731	nhx-3	Probable Na(+)/H(+) antiporter nhx-3	-22.5775	NA	NA
WBGene00077758	irld-12	Insulin/EGF-Receptor L Domain protein	-22.5659	NA	NA
WBGene00001543	gcy-18	Receptor-type guanylate cyclase gcy-18	-22.5501	NA	NA
WBGene00020571	lpr-7	LiPocalin-Related protein	-22.5415	NA	NA
WBGene00020837	slc-36.2	SLC (SoLute Carrier) homolog	-22.5377	NA	NA
WBGene00016468	C36B7.5	hypothetical protein	-22.5348	NA	NA
WBGene00011938	alh-13	Glutamate 5-kinase	-22.4748	NA	NA
WBGene00004127	abu-12	Activated in Blocked Unfolded protein response	-22.4492	NA	NA
WBGene00023286	None	None	-22.4492	NA	NA
WBGene00010636	K07F5.8	Tyrosine-protein phosphatase	-22.413	NA	NA
WBGene00001468	flr-4	Serine/threonine-protein kinase flr-4	-22.3939	NA	NA
WBGene00019969	None	None	-22.3939	NA	NA
WBGene00009533	F38B7.2	hypothetical protein	-22.3852	NA	NA
WBGene00007338	C05C12.6	hypothetical protein	-22.3805	NA	NA
WBGene00019086	F59A6.4	hypothetical protein	-22.3761	NA	NA
WBGene00001106	dsl-4	Delta-like protein	-22.3677	NA	NA
WBGene00022711	irld-63	Insulin/EGF-Receptor L Domain protein	-22.3677	NA	NA
WBGene00019372	K03H9.3	hypothetical protein	-22.366	NA	NA
WBGene00008560	pho-13	intestinal acid PHOsphatase	-22.358	NA	NA
WBGene00016234	C29G2.6	hypothetical protein	-22.3315	NA	NA
WBGene00022033	Y65B4BL.1	hypothetical protein	-22.3315	NA	NA
WBGene00007525	C11G10.1	hypothetical protein	-22.3227	NA	NA
WBGene00009458	F36A2.11	hypothetical protein	-22.3224	NA	NA
WBGene00013169	Y53F4B.23	hypothetical protein	-22.3051	NA	NA
WBGene00002093	ins-10	INSulin related	-22.304	NA	NA
WBGene00016962	C56C10.4	hypothetical protein	-22.2947	NA	NA
WBGene00018350	ifo-1	Intermediate Filament Organize	-22.2782	NA	NA
WBGene00011830	cyp-29A2	CYtochrome P450 family	-22.2691	NA	NA
WBGene00010772	K11D9.3	hypothetical protein	-22.2691	NA	NA
WBGene00005001	spp-16	SaPosin-like Protein family	-22.2596	NA	NA
WBGene00020191	clec-53	C-type LECtin	-22.2507	NA	NA
WBGene00008095	C44H4.6	hypothetical protein	-22.2229	NA	NA
WBGene00008472	E03H4.4	hypothetical protein	-22.2229	NA	NA
WBGene00012101	zip-10	bZIP transcription factor family	-22.2133	NA	NA
WBGene00017542	F17E9.5	hypothetical protein	-22.1984	NA	NA
WBGene00019616	nmur-2	NMUR (NeuroMedin U Receptor) homolog	-22.1747	NA	NA
WBGene00021983	npr-5	NeuroPeptide Receptor family	-22.1747	NA	NA
WBGene00013972	scl-20	SCP-Like extracellular protein	-22.155	NA	NA
WBGene00006139	str-79	Seven TM Receptor	-22.1366	NA	NA
WBGene00003387	mod-5	Transporter	-22.1333	NA	NA
WBGene00021176	Y9C9A.1	hypothetical protein	-22.1248	NA	NA
WBGene00016111	C25H3.1	hypothetical protein	-22.0913	NA	NA
WBGene00001515	gap-1	Ras GTPase-activating protein gap-1	-22.0798	NA	NA
WBGene00011462	vap-2	Venom-Allergen-like Protein	-22.072	NA	NA
WBGene00008167	acox-1.5	Probable peroxisomal acyl-coenzyme A oxidase 1.5	-22.0688	NA	NA
WBGene00017515	F16F9.4	hypothetical protein	-22.0688	NA	NA
WBGene00019105	asp-8	ASpartyl Protease	-22.0679	NA	NA
WBGene00015862	srt-25	pseudo	-22.0679	NA	NA
WBGene00044377	Y49F6B.13	hypothetical protein	-22.0679	NA	NA
WBGene00000740	col-167	COLlagen	-22.0585	NA	NA
WBGene00012453	None	None	-22.055	NA	NA
WBGene00020160	igcm-3	ImmunoGlobulin-like Cell adhesion Molecule family	-22.0512	NA	NA
WBGene00006404	tag-10	hypothetical protein	-22.0512	NA	NA
WBGene00016257	C30E1.8	hypothetical protein	-22.0318	NA	NA
WBGene00003546	nas-28	Zinc metalloproteinase nas-28	-22.0106	NA	NA
WBGene00015716	sox-4	SOX (mammalian SRY box) family	-22.0056	NA	NA
WBGene00009780	F46C5.4	hypothetical protein	-22.0031	NA	NA
WBGene00019293	K02A6.2	hypothetical protein	-22.0031	NA	NA
WBGene00005712	srv-1	Serpentine receptor class V-1	-21.9909	NA	NA
WBGene00020413	T10E9.3	hypothetical protein	-21.9829	NA	NA
WBGene00015111	B0281.4	hypothetical protein	-21.9806	NA	NA
WBGene00044339	nspc-4	Nematode Specific Peptide family, group C	-21.9683	NA	NA
WBGene00194952	ZK666.14	hypothetical protein	-21.9683	NA	NA
WBGene00010630	ttll-15	Tubulin Tyrosine Ligase Like	-21.9623	NA	NA
WBGene00003430	msp-32	Major sperm protein 32	-21.9413	NA	NA
WBGene00013294	pals-30	Protein containing ALS2cr12 (ALS2CR12) signature	-21.9413	NA	NA
WBGene00000425	ced-11	Protein ced-11	-21.9373	NA	NA
WBGene00008493	F01D5.2	hypothetical protein	-21.9275	NA	NA
WBGene00013390	Y62H9A.2	hypothetical protein	-21.9013	NA	NA
WBGene00022346	pals-17	Protein containing ALS2cr12 (ALS2CR12) signature	-21.8984	NA	NA
WBGene00005078	src-2	Tyrosine protein-kinase src-2	-21.8866	NA	NA
WBGene00016000	C18H9.1	hypothetical protein	-21.8838	NA	NA
WBGene00219423	C23H5.15	hypothetical protein	-21.8798	NA	NA
WBGene00015055	pitr-3	Phosphate transporter	-21.8798	NA	NA
WBGene00007634	C16D6.1	hypothetical protein	-21.8709	NA	NA
WBGene00023262	None	None	-21.8649	NA	NA
WBGene00021090	W08E12.9	hypothetical protein	-21.8578	NA	NA
WBGene00014254	cyp-13A10	Putative cytochrome P450 CYP13A10	-21.8551	NA	NA
WBGene00003699	nhr-109	Nuclear Hormone Receptor family	-21.8551	NA	NA
WBGene00001730	grl-21	GRound-Like (grd related)	-21.841	NA	NA
WBGene00008313	C54G4.3	hypothetical protein	-21.8249	NA	NA
WBGene00002195	kin-9	protein KINase	-21.8	NA	NA
WBGene00019049	F58E2.5	hypothetical protein	-21.7999	NA	NA
WBGene00202499	B0507.15	pseudo	-21.7897	NA	NA
WBGene00044303	hst-3.2	Heparan SulphoTransferase	-21.7897	NA	NA
WBGene00004237	ptr-23	PaTched Related family	-21.7871	NA	NA
WBGene00018163	F38A5.6	hypothetical protein	-21.778	NA	NA
WBGene00021092	fbxb-34	F-box B protein	-21.7647	NA	NA
WBGene00021873	clec-82	C-type LECtin	-21.759	NA	NA
WBGene00000287	cal-3	CALmodulin related genes	-21.7589	NA	NA
WBGene00008252	C51E3.6	hypothetical protein	-21.752	NA	NA
WBGene00007992	fipr-24	FIP (Fungus-Induced Protein) Related	-21.7412	NA	NA
WBGene00000981	dhs-18	DeHydrogenases, Short chain	-21.7224	NA	NA
WBGene00000445	ceh-22	C. Elegans Homeobox;Homeobox protein ceh-22	-21.7211	NA	NA
WBGene00015750	C14A11.5	hypothetical protein	-21.713	NA	NA
WBGene00015781	C14F11.6	hypothetical protein	-21.7124	NA	NA
WBGene00003517	nac-1	Sodium-dependent low-affinity dicarboxylate transporter 1	-21.7124	NA	NA
WBGene00015493	C05E11.2	hypothetical protein	-21.7023	NA	NA
WBGene00018690	fbxa-46	F-box A protein	-21.7023	NA	NA
WBGene00196363	None	None	-21.7023	NA	NA
WBGene00009948	F52H3.6	Serine/threonine-protein phosphatase	-21.6934	NA	NA
WBGene00020788	nep-22	NEPrilysin metallopeptidase family	-21.6904	NA	NA
WBGene00199610	None	None	-21.6904	NA	NA
WBGene00003450	msp-57	Major sperm protein 55/57	-21.6866	NA	NA
WBGene00016555	math-20	MATH (meprin-associated Traf homology) domain containing	-21.6762	NA	NA
WBGene00003846	odd-2	Protein odd-skipped-related 2	-21.6699	NA	NA
WBGene00021599	srt-42	Serpentine Receptor, class T	-21.6699	NA	NA
WBGene00018048	clec-137	C-type LECtin	-21.6675	NA	NA
WBGene00001204	egl-38	hypothetical protein	-21.6675	NA	NA
WBGene00005884	srw-137	Serpentine Receptor, class W	-21.6569	NA	NA
WBGene00200971	None	None	-21.637	NA	NA
WBGene00004020	pho-1	Intestinal acid phosphatase	-21.6216	NA	NA
WBGene00016880	fbxb-95	F-box B protein	-21.5962	NA	NA
WBGene00012783	Y43C5A.3	hypothetical protein	-21.5827	NA	NA
WBGene00006144	str-85	Seven TM Receptor	-21.5733	NA	NA
WBGene00000602	col-13	Cuticle collagen 13	-21.5526	NA	NA
WBGene00008658	None	None	-21.5526	NA	NA
WBGene00017835	F26F12.4	hypothetical protein	-21.5466	NA	NA
WBGene00010740	K10D3.6	hypothetical protein	-21.5466	NA	NA
WBGene00008423	D2045.5	hypothetical protein	-21.5389	NA	NA
WBGene00008724	F13A7.1	Major sperm protein	-21.5079	NA	NA
WBGene00007734	C25G4.7	hypothetical protein	-21.491	NA	NA
WBGene00023475	srz-69	Serpentine Receptor, class Z	-21.4645	NA	NA
WBGene00021207	Y18H1A.1	hypothetical protein	-21.4645	NA	NA
WBGene00016667	C45E5.4	hypothetical protein	-21.4556	NA	NA
WBGene00008711	F11E6.8	hypothetical protein	-21.4556	NA	NA
WBGene00009136	lurp-3	LU (Ly6 Urokinase plasminogen) domain Receptor-related Protein	-21.4556	NA	NA
WBGene00021413	srt-52	Serpentine Receptor, class T	-21.4498	NA	NA
WBGene00005732	srv-21	Serpentine Receptor, class V	-21.444	NA	NA
WBGene00022635	ZC581.9	hypothetical protein	-21.427	NA	NA
WBGene00000513	ckb-3	Putative choline kinase B3	-21.4075	NA	NA
WBGene00015601	fbxa-166	F-box A protein	-21.4075	NA	NA
WBGene00003717	nhr-127	Nuclear hormone receptor family member nhr-127	-21.3914	NA	NA
WBGene00020891	T28C12.4	Carboxylic ester hydrolase	-21.3904	NA	NA
WBGene00023490	F36A2.14	hypothetical protein	-21.3693	NA	NA
WBGene00005123	srd-45	Serpentine receptor class delta-45	-21.3693	NA	NA
WBGene00015151	B0348.1	hypothetical protein	-21.3612	NA	NA
WBGene00016619	C43H6.6	hypothetical protein	-21.3612	NA	NA
WBGene00014846	None	None	-21.3406	NA	NA
WBGene00019181	None	None	-21.3406	NA	NA
WBGene00185076	None	None	-21.3406	NA	NA
WBGene00011049	sdz-26	SKN-1 Dependent Zygotic transcript	-21.3177	NA	NA
WBGene00020841	T27A3.5	Tyrosine-protein phosphatase	-21.3157	NA	NA
WBGene00011089	kmo-1	Kynurenine 3-monooxygenase	-21.2806	NA	NA
WBGene00009938	F52F12.5	hypothetical protein	-21.2428	NA	NA
WBGene00011478	T05D4.5	Major sperm protein	-21.2428	NA	NA
WBGene00007473	chil-8	CHItinase-Like	-20.921	NA	NA
WBGene00009818	acbp-3	Acyl-CoA-binding protein homolog 3	-20.6209	NA	NA
WBGene00019614	srt-54	Serpentine Receptor, class T	-20.6209	NA	NA
WBGene00010046	F54D1.1	hypothetical protein	-20.4733	NA	NA
WBGene00016912	clec-86	C-type LECtin	-20.3931	NA	NA
WBGene00000712	col-139	COLlagen	-14.6735	NA	NA
WBGene00022642	lipl-5	LIPase Like;Lipase	-13.9633	9.09e-13	1.32e-10
WBGene00000732	col-159	COLlagen	-13.8012	NA	NA
WBGene00001564	icl-1	Malate synthase	-13.7299	3.24e-17	2.39e-14
WBGene00003091	lys-2	Lysozyme-like protein 2	-12.9697	1.35e-12	1.84e-10
WBGene00022245	acp-6	ACid Phosphatase family	-12.9431	3.21e-08	1.1e-06
WBGene00017082	DC2.5	hypothetical protein	-12.5746	2.15e-19	4.6e-16
WBGene00000670	col-95	COLlagen	-12.537	1.31e-11	1.21e-09
WBGene00018206	ugt-61	UDP-glucuronosyltransferase	-12.5115	3.23e-14	7.76e-12
WBGene00008377	D1054.10	hypothetical protein	-12.4636	1.18e-18	1.3e-15
WBGene00045261	H29C22.1	hypothetical protein	-12.3711	6.73e-13	1.02e-10
WBGene00016658	C45B2.1	hypothetical protein	-12.3085	NA	NA
WBGene00017970	F32A5.4	hypothetical protein	-12.2541	4.7e-19	6.79e-16
WBGene00000786	cpr-6	Cathepsin B-like cysteine proteinase 6;Cysteine PRotease related	-12.2323	2.62e-15	9.99e-13
WBGene00019732	M02D8.6	hypothetical protein	-12.2274	8.81e-16	4.23e-13
WBGene00013867	ZC373.2	hypothetical protein	-12.1566	4.52e-17	3.12e-14
WBGene00000822	csq-1	Calsequestrin	-12.11	1.88e-13	3.4e-11
WBGene00016097	C25E10.8	hypothetical protein	-11.9869	5.29e-13	8.36e-11
WBGene00006587	tnt-2	TropoNin T	-11.9625	1.15e-10	7.49e-09
WBGene00011446	T04F8.8	hypothetical protein	-11.9597	NA	NA
WBGene00021322	Y34B4A.6	hypothetical protein	-11.9563	5.64e-11	4.07e-09
WBGene00018237	irg-7	Protein irg-7	-11.9554	7.99e-12	8.03e-10
WBGene00004026	phy-3	Proline HYdroxylase	-11.9268	5.68e-19	6.98e-16
WBGene00017772	clec-1	C-type LECtin	-11.904	NA	NA
WBGene00007685	C18E9.5	hypothetical protein	-11.8538	8.36e-13	1.23e-10
WBGene00000779	cpn-3	CalPoNin	-11.8293	3.42e-12	3.95e-10
WBGene00012018	T25C12.3	hypothetical protein	-11.8288	4.4e-06	8.02e-05
WBGene00003883	osm-1	Intraflagellar transport protein osm-1	-11.7729	2.64e-17	2.09e-14
WBGene00000669	col-94	COLlagen	-11.7609	4.59e-08	1.5e-06
WBGene00006984	zig-7	Zwei Ig domain protein zig-7	-11.6887	7.86e-17	4.65e-14
WBGene00019436	K06A9.2	hypothetical protein	-11.665	1.35e-15	5.85e-13
WBGene00009796	F46G10.1	hypothetical protein	-11.631	1.05e-10	6.87e-09
WBGene00023417	swm-1	Sperm activation Without Mating	-11.6263	1.04e-11	9.86e-10
WBGene00010793	LLC1.2	hypothetical protein	-11.6111	5.3e-06	9.47e-05
WBGene00003828	nuc-1	Deoxyribonuclease-2	-11.5862	6.13e-06	0.000108332
WBGene00001692	grd-3	GRounDhog (hedgehog-like family)	-11.4325	6.04e-10	3.26e-08
WBGene00014826	R13H4.2	hypothetical protein	-11.4164	4.97e-13	8.2e-11
WBGene00012185	W01F3.2	hypothetical protein	-11.4032	1.27e-05	0.000207822
WBGene00009396	clec-65	C-type LECtin	-11.3476	9.56e-12	9.27e-10
WBGene00194708	Y36E3A.2	hypothetical protein	-11.331	2.15e-15	8.5e-13
WBGene00014253	ZK1320.3	hypothetical protein	-11.3044	1.84e-06	3.69e-05
WBGene00020200	T04A6.1	hypothetical protein	-11.2731	9.58e-14	1.92e-11
WBGene00011094	R07B7.10	hypothetical protein	-11.2562	1.18e-14	3.53e-12
WBGene00007455	ugt-22	UDP-glucuronosyltransferase	-11.2532	3.3e-12	3.92e-10
WBGene00219493	C18D4.12	hypothetical protein	-11.1768	6.85e-17	4.45e-14
WBGene00009723	F45D3.3	hypothetical protein	-11.1627	NA	NA
WBGene00001761	gst-13	Glutathione S-Transferase	-11.1459	5.31e-09	2.24e-07
WBGene00013181	Y53H1B.2	hypothetical protein	-11.1167	3.96e-12	4.37e-10
WBGene00011102	R07E3.1	hypothetical protein	-11.07	4.96e-11	3.66e-09
WBGene00003554	nas-38	Zinc metalloproteinase nas-38	-11.0523	1.63e-08	5.95e-07
WBGene00017823	pals-34	Protein containing ALS2cr12 (ALS2CR12) signature	-10.9914	9.01e-14	1.84e-11
WBGene00000857	cwn-1	Protein Wnt-1	-10.9896	7.15e-12	7.25e-10
WBGene00022644	dod-19	Downstream Of DAF-16 (regulated by DAF-16)	-10.9779	3.45e-05	0.000489963
WBGene00000214	asp-1	ASpartyl Protease	-10.9777	8.72e-10	4.54e-08
WBGene00003474	mtl-2	Metallothionein-2	-10.9764	2.96e-08	1.02e-06
WBGene00021434	Y39A3A.3	hypothetical protein	-10.9298	4.66e-10	2.56e-08
WBGene00008378	ule-3	Uterine Lumin Expressed/locailized	-10.9274	1.49e-05	0.000237911
WBGene00009729	F45E10.2	hypothetical protein	-10.9244	1.17e-17	9.96e-15
WBGene00000696	col-122	COLlagen	-10.921	6.74e-08	2.08e-06
WBGene00016201	tdo-2	Tryptophan 2,3-dioxygenase	-10.9162	9.35e-13	1.32e-10
WBGene00017336	ugt-41	UDP-GlucuronosylTransferase	-10.9079	0.000142251	0.00163411
WBGene00009624	cnc-8	CaeNaCin (Caenorhabditis bacteriocin)	-10.8995	NA	NA
WBGene00020908	VC5.2	hypothetical protein	-10.8972	2.9e-11	2.28e-09
WBGene00009058	F22E12.1	hypothetical protein	-10.8741	5.87e-15	1.8e-12
WBGene00017780	F25E2.2	hypothetical protein	-10.8695	2.24e-08	7.85e-07
WBGene00006539	tbb-6	Tubulin beta chain	-10.8589	1.68e-08	6.14e-07
WBGene00003769	nlp-31	QWGYGGY-amide	-10.8543	2.78e-05	0.000413673
WBGene00011182	R09H10.5	hypothetical protein	-10.8327	1.53e-07	4.28e-06
WBGene00007112	B0035.13	hypothetical protein	-10.8001	4.34e-08	1.44e-06
WBGene00003097	lys-8	LYSozyme	-10.7886	1.64e-09	7.89e-08
WBGene00003093	lys-4	LYSozyme	-10.7872	0.000262849	0.0027249
WBGene00003844	odc-1	Ornithine decarboxylase	-10.7745	8.06e-11	5.5e-09
WBGene00013647	Y105C5B.5	hypothetical protein	-10.7696	9.04e-11	6.02e-09
WBGene00002053	ifb-1	Intermediate filament protein ifb-1	-10.7561	3.31e-09	1.48e-07
WBGene00012073	cpd-2	CarboxyPeptidase D family	-10.7442	4.02e-09	1.75e-07
WBGene00019744	M02H5.8	hypothetical protein	-10.7316	1.5e-05	0.000239134
WBGene00017945	F31D5.2	hypothetical protein	-10.7313	1.06e-15	4.86e-13
WBGene00015713	C12D12.1	hypothetical protein	-10.6998	1.42e-05	0.0002274
WBGene00013654	Y105C5B.15	Purple acid phosphatase	-10.6853	3.58e-06	6.66e-05
WBGene00020501	T14B4.5	hypothetical protein	-10.6747	8.25e-14	1.72e-11
WBGene00000118	alh-12	ALdehyde deHydrogenase	-10.6251	NA	NA
WBGene00013393	Y62H9A.5	hypothetical protein	-10.6155	3.89e-13	6.52e-11
WBGene00000667	col-92	COLlagen	-10.6022	NA	NA
WBGene00008032	C39E9.8	hypothetical protein	-10.582	0.000196492	0.00213747
WBGene00010050	F54D5.4	hypothetical protein	-10.5772	4.04e-07	9.96e-06
WBGene00000680	col-106	COLlagen	-10.5538	3.64e-06	6.75e-05
WBGene00013077	ttr-24	TransThyretin-Related family domain	-10.5446	4.36e-05	0.000600516
WBGene00015514	nlp-77	Neuropeptide-Like Protein	-10.5348	1.71e-07	4.74e-06
WBGene00000218	asp-5	ASpartyl Protease	-10.5335	2.42e-11	1.98e-09
WBGene00017964	F31F7.1	hypothetical protein	-10.5326	2.91e-05	0.00042715
WBGene00007867	C32H11.4	hypothetical protein	-10.5296	7.95e-05	0.0010032
WBGene00015683	C10G8.4	hypothetical protein	-10.5057	1.04e-10	6.82e-09
WBGene00044748	None	None	-10.5048	1.18e-08	4.51e-07
WBGene00009504	F37B12.1	hypothetical protein	-10.4963	1.52e-14	4.21e-12
WBGene00009430	F35E12.6	hypothetical protein	-10.4937	2.69e-05	0.000401308
WBGene00044737	ttr-45	TransThyretin-Related family domain	-10.4806	1.8e-10	1.12e-08
WBGene00016210	C29F5.1	hypothetical protein	-10.4758	0.00033887	0.0033707
WBGene00010084	F55B11.2	hypothetical protein	-10.4732	2.55e-05	0.000382326
WBGene00001387	far-3	Fatty Acid/Retinol binding protein	-10.4579	1.38e-14	4.01e-12
WBGene00009724	F45D3.4	hypothetical protein	-10.4545	4.37e-05	0.000600516
WBGene00012382	ttr-16	Transthyretin-like protein 16	-10.4468	8.47e-07	1.91e-05
WBGene00001620	glt-1	Excitatory amino acid transporter	-10.4266	NA	NA
WBGene00001763	gst-15	Glutathione S-Transferase	-10.425	1.02e-07	2.97e-06
WBGene00006468	rhgf-1	RHo Guanine nucleotide exchange Factor	-10.4124	0.000158412	0.00178089
WBGene00001581	gfi-1	GEI-4 (Four) Interacting protein	-10.3784	1.37e-11	1.25e-09
WBGene00021325	Y34B4A.9	hypothetical protein	-10.3764	6.94e-11	4.85e-09
WBGene00014252	ZK1320.2	hypothetical protein	-10.371	1.07e-08	4.13e-07
WBGene00003891	osm-11	hypothetical protein	-10.3686	1.53e-07	4.28e-06
WBGene00017591	F19C7.1	hypothetical protein	-10.364	2.86e-05	0.000422011
WBGene00010049	F54D5.3	hypothetical protein	-10.3469	1.27e-06	2.67e-05
WBGene00045308	C37H5.14	hypothetical protein	-10.3302	7.52e-09	3.07e-07
WBGene00001843	hgo-1	Homogentisate 1,2-dioxygenase	-10.3288	0.000137823	0.00159318
WBGene00010135	F55H12.4	hypothetical protein	-10.3226	0.000305003	0.00307816
WBGene00008605	mlt-9	hypothetical protein	-10.3219	1.92e-14	5.04e-12
WBGene00012291	W06A7.2	hypothetical protein	-10.2868	3.73e-12	4.21e-10
WBGene00012251	clec-49	C-type LECtin	-10.272	2.53e-05	0.000379587
WBGene00007813	jmjd-3.3	JuMonJi (transcription factor) Domain protein	-10.2675	5.48e-15	1.78e-12
WBGene00021835	Y54E10A.17	hypothetical protein	-10.183	4.72e-07	1.15e-05
WBGene00022822	ZK813.3	hypothetical protein	-10.1745	6.93e-10	3.68e-08
WBGene00017892	F28B4.3	hypothetical protein	-10.1624	0.000196035	0.00213747
WBGene00020649	sma-10	Leucine-rich repeats and immunoglobulin-like domains protein sma-10	-10.138	5.93e-13	9.23e-11
WBGene00015223	B0507.6	hypothetical protein	-10.1305	3.44e-12	3.95e-10
WBGene00015933	C17H12.8	hypothetical protein	-10.0904	3.26e-05	0.000466722
WBGene00020860	nspd-10	Nematode Specific Peptide family, group D	-10.0694	0.000106028	0.00127454
WBGene00022631	nekl-2	Serine/threonine-protein kinase nekl-2	-10.0659	2.45e-14	6.16e-12
WBGene00016103	dpyd-1	Dihydropyrimidine dehydrogenase [NADP(+)]	-10.0407	NA	NA
WBGene00020834	T27A1.2	hypothetical protein	-10.0342	8.95e-07	2e-05
WBGene00000273	brp-1	Bypass of Response to Pheromone in yeast	-10.0308	3.39e-08	1.15e-06
WBGene00000757	col-184	COLlagen	-10.0289	2.89e-08	9.99e-07
WBGene00017727	F22H10.3	hypothetical protein	-10.0161	2.67e-09	1.24e-07
WBGene00000213	asm-3	Putative sphingomyelin phosphodiesterase asm-3;Sphingomyelin phosphodiesterase	-10.0138	2.87e-09	1.31e-07
WBGene00003442	msp-49	Major sperm protein 49	-10.01	4.54e-05	0.00061981
WBGene00014244	ZK1307.1	hypothetical protein	-10.0082	0.00268144	0.0180797
WBGene00010658	K08D8.4	hypothetical protein	-10.0035	0.00272535	0.0183293
WBGene00019957	R08E3.1	hypothetical protein	-10.0004	3.3e-05	0.000470749
WBGene00235391	F38A5.22	hypothetical protein	-9.98883	5.21e-14	1.13e-11
WBGene00017718	F22F4.5	hypothetical protein	-9.97184	0.00285753	0.0190232
WBGene00012457	acbp-6	Acyl-Coenzyme A Binding Protein	-9.96222	0.000115088	0.00136317
WBGene00012747	Y40H7A.10	hypothetical protein	-9.95626	6.16e-07	1.43e-05
WBGene00009573	F40E10.5	hypothetical protein	-9.95314	4.49e-05	0.000615061
WBGene00017781	F25E2.3	hypothetical protein	-9.94723	4.12e-09	1.77e-07
WBGene00015619	C08G9.1	hypothetical protein	-9.92271	3.14e-09	1.41e-07
WBGene00008260	C52G5.2	hypothetical protein	-9.92175	0.00296543	0.0196468
WBGene00012144	T28H10.3	hypothetical protein	-9.92151	3.19e-10	1.83e-08
WBGene00000597	col-8	Cuticle collagen 8	-9.90248	8.72e-05	0.00108201
WBGene00004507	rpy-1	43 kDa receptor-associated protein of the synapse homolog	-9.90081	8.04e-07	1.83e-05
WBGene00018951	F56C9.7	hypothetical protein	-9.89219	2.32e-07	6.2e-06
WBGene00013514	Y73F4A.1	DOMON domain-containing protein Y73F4A.1	-9.87793	NA	NA
WBGene00007807	C29F3.7	hypothetical protein	-9.85965	0.000196187	0.00213747
WBGene00011891	del-6	DEgenerin Like	-9.85638	3.37e-07	8.61e-06
WBGene00007357	C06A12.3	hypothetical protein	-9.83221	4.31e-08	1.43e-06
WBGene00004988	spp-3	SaPosin-like Protein family	-9.8307	3.2e-07	8.22e-06
WBGene00001892	his-37	Histone H4	-9.81239	0.000113986	0.00135301
WBGene00007565	clec-48	C-type LECtin	-9.80956	0.000190581	0.00208939
WBGene00015956	C18B2.5	hypothetical protein	-9.8076	5.73e-05	0.000754286
WBGene00020339	ttr-59	TransThyretin-Related family domain	-9.80475	0.00335567	0.0217195
WBGene00017123	maoc-1	MAO-C-like dehydratase domain	-9.80325	6.29e-05	0.000816272
WBGene00009824	gpdh-1	Glycerol-3-phosphate dehydrogenase [NAD(+)]	-9.77188	0.000128377	0.00150126
WBGene00012407	Y7A5A.1	hypothetical protein	-9.75905	1.36e-09	6.78e-08
WBGene00000785	cpr-5	Cathepsin B-like cysteine proteinase 5	-9.75494	0.00328534	0.0213674
WBGene00000693	col-119	COLlagen	-9.75465	4.39e-07	1.07e-05
WBGene00012007	T25B9.1	hypothetical protein	-9.75283	0.0034979	0.0224088
WBGene00006372	syx-2	Putative syntaxin-2	-9.74015	3.22e-13	5.57e-11
WBGene00012782	Y43C5A.2	hypothetical protein	-9.73246	0.000442879	0.00421555
WBGene00003384	moc-1	MOlybdenum Cofactor biosynthesis	-9.72138	1.51e-11	1.36e-09
WBGene00005003	spp-18	SaPosin-like Protein family	-9.71713	3.12e-09	1.41e-07
WBGene00015449	ugt-63	UDP-GlucuronosylTransferase	-9.7146	8.01e-08	2.43e-06
WBGene00015913	C17F4.7	hypothetical protein	-9.71082	3.58e-07	9.04e-06
WBGene00017436	F13H8.3	hypothetical protein	-9.70223	0.000351811	0.00348375
WBGene00004222	ptr-8	PaTched Related family	-9.69445	8.92e-11	5.98e-09
WBGene00014035	seb-2	G-protein coupled receptor seb-2;SEcretin/class B GPCR	-9.69072	1.19e-08	4.53e-07
WBGene00001397	fat-5	Delta(9)-fatty-acid desaturase fat-5	-9.68238	2.83e-07	7.44e-06
WBGene00008803	lips-10	LIPaSe related	-9.67754	0.00350234	0.0224243
WBGene00021872	clec-85	C-type LECtin	-9.67457	7.45e-11	5.18e-09
WBGene00019727	zig-12	2 (Zwei) IG domain protein	-9.67229	4.68e-10	2.56e-08
WBGene00007650	ugt-23	UDP-glucuronosyltransferase	-9.66067	8.33e-05	0.00104352
WBGene00008677	F11A5.9	hypothetical protein	-9.65802	6.5e-05	0.00083961
WBGene00010266	dct-18	DAF-16/FOXO Controlled, germline Tumor affecting	-9.65619	7e-05	0.000896707
WBGene00016314	C32D5.6	hypothetical protein	-9.64714	8.25e-05	0.00103509
WBGene00016048	C24B9.3	hypothetical protein	-9.64668	0.000226693	0.00239501
WBGene00014669	zipt-2.1	Zrt (ZRT), Irt-(IRT-) like Protein Transporter	-9.64376	2.26e-12	2.94e-10
WBGene00003431	msp-33	Major sperm protein 33	-9.63322	6.79e-08	2.09e-06
WBGene00011330	T01D3.6	hypothetical protein	-9.6324	9.78e-07	2.15e-05
WBGene00015673	C10E2.2	hypothetical protein	-9.62897	7.46e-05	0.000950336
WBGene00013394	ule-5	Uterine Lumin Expressed/locailized	-9.62251	5.03e-05	0.000670225
WBGene00000722	col-149	COLlagen	-9.60665	0.00404298	0.0249186
WBGene00004061	pmp-4	Peroxisomal Membrane Protein related	-9.60262	0.0038968	0.0241388
WBGene00219905	None	None	-9.60191	9.73e-12	9.35e-10
WBGene00017978	msrp-1	MS Related Protein	-9.59167	0.00429852	0.026158
WBGene00003402	mpk-2	Mitogen-activated protein kinase	-9.58232	6.13e-05	0.000797862
WBGene00016134	C26B9.5	hypothetical protein	-9.58203	8.75e-08	2.62e-06
WBGene00012213	W02D9.7	hypothetical protein	-9.58159	1.21e-06	2.57e-05
WBGene00012875	Y45F10B.13	hypothetical protein	-9.58158	3.6e-08	1.21e-06
WBGene00000055	acr-16	Acetylcholine receptor subunit alpha-type acr-16	-9.5745	8.7e-07	1.95e-05
WBGene00002024	hsp-43	Heat Shock Protein	-9.57447	1.3e-06	2.73e-05
WBGene00006929	vit-5	Vitellogenin-5	-9.56534	6.03e-12	6.17e-10
WBGene00009241	F28H7.8	CRAL-TRIO domain-containing protein F28H7.8	-9.55597	3.47e-10	1.96e-08
WBGene00014149	fbxb-70	F-box B protein	-9.5532	7.21e-05	0.000921677
WBGene00020658	T21F4.1	hypothetical protein	-9.55038	0.000686684	0.00604184
WBGene00021709	ugt-29	UDP-GlucuronosylTransferase	-9.5433	1.26e-05	0.000206324
WBGene00015278	C01B10.3	hypothetical protein	-9.54288	7.49e-07	1.72e-05
WBGene00021589	Y46D2A.1	hypothetical protein	-9.54183	5.61e-08	1.79e-06
WBGene00008042	C40H1.7	hypothetical protein	-9.53603	0.00391385	0.024193
WBGene00007458	ule-4	UPF0375 protein ule-4	-9.53218	0.000115806	0.00136874
WBGene00019448	frpr-13	FMRFamide Peptide Receptor family	-9.52878	0.000403007	0.00388285
WBGene00019803	PDB1.1	hypothetical protein	-9.52643	4.97e-05	0.000666571
WBGene00021768	Y51F10.7	hypothetical protein	-9.52421	5.95e-08	1.88e-06
WBGene00012777	lact-8	beta-LACTamase domain containing	-9.50731	0.000156625	0.00176438
WBGene00013263	txdc-12.1	ThioredoXin Domain Containing protein homolog	-9.50447	0.00433948	0.026277
WBGene00044156	Y66C5A.1	hypothetical protein	-9.49595	2.34e-10	1.39e-08
WBGene00009790	lgc-44	Ligand-Gated ion Channel	-9.48693	7.71e-07	1.76e-05
WBGene00009450	ugt-58	Putative UDP-glucuronosyltransferase ugt-58	-9.48406	3.42e-07	8.74e-06
WBGene00007886	ethe-1	ETHE1 (human ETHylmalonic Encephalopathy) homolog	-9.47713	1.58e-08	5.78e-07
WBGene00018602	F48D6.4	hypothetical protein	-9.4699	4.83e-08	1.57e-06
WBGene00008296	cdr-2	CaDmium Responsive	-9.46321	5.45e-05	0.000719512
WBGene00006063	sto-1	STOmatin;Stomatin-1	-9.46225	5.49e-07	1.31e-05
WBGene00014262	ZK1321.4	hypothetical protein	-9.44265	0.000288822	0.00294444
WBGene00001251	elt-3	Erythroid-Like Transcription factor family	-9.42758	3.28e-06	6.18e-05
WBGene00016747	nmur-1	NMUR (NeuroMedin U Receptor) homolog	-9.42192	0.000251933	0.00262652
WBGene00009293	F31D4.8	hypothetical protein	-9.40651	2.72e-11	2.16e-09
WBGene00017969	F32A5.3	Uncharacterized serine carboxypeptidase F32A5.3	-9.40591	0.00433492	0.0262638
WBGene00020850	nhr-226	Nuclear Hormone Receptor family	-9.39389	0.000250981	0.00261906
WBGene00009237	F28H7.3	hypothetical protein	-9.39343	0.000466286	0.00439295
WBGene00020007	R11F4.1	Probable glycerol kinase	-9.3916	2.85e-05	0.000421658
WBGene00000282	cah-4	Carbonic AnHydrase	-9.37967	6.39e-06	0.000112145
WBGene00009393	clec-62	C-type LECtin	-9.37148	0.000103648	0.00125319
WBGene00008749	plpp-1.3	PhosphoLipid PhosPhatase homolog	-9.35544	1.25e-07	3.58e-06
WBGene00010491	K02B7.3	hypothetical protein	-9.3548	3.74e-11	2.83e-09
WBGene00012941	Y47D3B.4	hypothetical protein	-9.35263	1.05e-06	2.28e-05
WBGene00022820	ZK813.1	hypothetical protein	-9.34479	0.000403397	0.00388322
WBGene00000751	col-178	COLlagen	-9.34163	0.000247291	0.00259198
WBGene00011831	T19B10.2	hypothetical protein	-9.33893	0.000223552	0.00237089
WBGene00014148	ZK909.3	hypothetical protein	-9.33122	3.08e-09	1.4e-07
WBGene00013860	ZC247.2	hypothetical protein	-9.32609	3.74e-10	2.11e-08
WBGene00021817	Y53G8B.1	hypothetical protein	-9.32476	1.78e-09	8.53e-08
WBGene00008584	irg-4	Infection Response Gene	-9.25963	2.17e-05	0.000330207
WBGene00021518	hpo-6	hypothetical protein	-9.25633	0.00607378	0.0341066
WBGene00017927	F29C4.4	hypothetical protein	-9.25366	3.15e-10	1.81e-08
WBGene00013080	Y51A2D.13	hypothetical protein	-9.25231	0.00027453	0.00281705
WBGene00010085	F55B11.3	hypothetical protein	-9.25213	3.76e-09	1.65e-07
WBGene00003767	nlp-29	QWGYGGY-amide	-9.24061	0.00556537	0.0318668
WBGene00009696	F44F1.4	hypothetical protein	-9.23626	8.53e-08	2.56e-06
WBGene00003465	msp-78	Major sperm protein 78	-9.23145	0.00557212	0.0318724
WBGene00017976	F32B5.2	hypothetical protein	-9.2311	3.78e-05	0.000534265
WBGene00045270	C04E7.5	hypothetical protein	-9.22047	8.84e-11	5.97e-09
WBGene00019914	clec-150	C-type LECtin	-9.2195	0.00143276	0.011124
WBGene00016447	msd-4	Major Sperm protein Domain containing	-9.20834	0.0058537	0.033157
WBGene00018971	clec-67	C-type LECtin	-9.20576	0.00039949	0.00386582
WBGene00001389	far-5	Fatty Acid/Retinol binding protein	-9.20526	0.00153114	0.011726
WBGene00012253	clec-50	C-type LECtin	-9.20297	3.54e-06	6.6e-05
WBGene00006444	shn-1	Protein shank	-9.19888	3.44e-09	1.53e-07
WBGene00003530	nas-11	Zinc metalloproteinase nas-11	-9.19788	4.49e-08	1.48e-06
WBGene00022781	pmt-1	Phosphoethanolamine MethylTransferase	-9.19727	9.2e-08	2.73e-06
WBGene00001475	fmi-1	FlaMIngo (cadherin plus 7TM domain) homolog	-9.19573	0.000145004	0.00165856
WBGene00003434	msp-38	Major sperm protein 38	-9.19514	NA	NA
WBGene00019828	R02E12.4	hypothetical protein	-9.19089	0.00018468	0.00203683
WBGene00001713	grl-4	GRound-Like (grd related)	-9.19004	NA	NA
WBGene00007599	C15A11.7	hypothetical protein	-9.18383	0.00540896	0.0312138
WBGene00000781	cpr-1	Gut-specific cysteine proteinase	-9.18351	9.85e-09	3.86e-07
WBGene00011181	R09H10.3	Probable 5-hydroxyisourate hydrolase R09H10.3	-9.18072	2.02e-07	5.48e-06
WBGene00003659	nhr-69	Nuclear hormone receptor family member nhr-69	-9.17974	1.89e-08	6.74e-07
WBGene00015122	B0302.5	hypothetical protein	-9.17359	1.41e-07	3.98e-06
WBGene00019978	hacd-1	Hydroxy-Acyl-CoA Dehydrogenase	-9.1735	3.21e-06	6.07e-05
WBGene00000557	cnc-3	CaeNaCin (Caenorhabditis bacteriocin)	-9.1674	0.00542658	0.0312991
WBGene00013297	Y57G11B.5	hypothetical protein	-9.16727	0.000185132	0.00203977
WBGene00012252	W04E12.7	hypothetical protein	-9.16576	0.000346757	0.00344605
WBGene00010541	ttr-1	Transthyretin-like protein 1	-9.1631	0.000289612	0.00294977
WBGene00002269	lec-6	Galectin	-9.162	1.11e-09	5.55e-08
WBGene00021336	Y34F4.1	hypothetical protein	-9.16186	0.00013309	0.00154331
WBGene00017127	E04F6.8	hypothetical protein	-9.16093	5.3e-09	2.24e-07
WBGene00019212	zmp-2	Matrix metalloproteinase-B	-9.15221	NA	NA
WBGene00001774	gst-26	Glutathione S-Transferase	-9.1419	6.41e-08	2e-06
WBGene00003528	nas-9	Zinc metalloproteinase nas-9	-9.12929	NA	NA
WBGene00012548	Y37D8A.6	hypothetical protein	-9.12445	8.19e-10	4.31e-08
WBGene00003001	lin-12	Protein lin-12	-9.11922	4.76e-07	1.16e-05
WBGene00012168	W01A8.6	hypothetical protein	-9.10451	0.00505644	0.0297544
WBGene00015141	ugt-46	Putative UDP-glucuronosyltransferase ugt-46;UDP-GlucuronosylTransferase	-9.09825	0.000166768	0.00186534
WBGene00020516	T15B7.1	hypothetical protein	-9.09357	6.49e-06	0.000113718
WBGene00020940	W02D7.4	hypothetical protein	-9.09131	0.000527274	0.00485575
WBGene00018594	aman-3	Alpha-mannosidase	-9.08582	0.000220905	0.00235867
WBGene00016399	C34D4.3	hypothetical protein	-9.08349	0.0069999	0.0381251
WBGene00000699	col-125	COLlagen	-9.08086	NA	NA
WBGene00006914	vha-5	V-type proton ATPase subunit a	-9.07165	NA	NA
WBGene00000668	col-93	COLlagen	-9.07126	1.97e-06	3.9e-05
WBGene00000609	col-20	COLlagen	-9.06849	3.79e-05	0.000534265
WBGene00010124	F55G11.4	hypothetical protein	-9.06718	0.00017612	0.00196002
WBGene00018257	F41B4.1	hypothetical protein	-9.06491	0.000210046	0.0022565
WBGene00022751	msrp-2	MS Related Protein	-9.05735	NA	NA
WBGene00045393	F26D11.13	hypothetical protein	-9.05684	0.00613377	0.0343038
WBGene00004182	prk-1	Pim (mammalian oncogene) Related Kinase	-9.04779	1.8e-06	3.61e-05
WBGene00006650	None	None	-9.03541	0.000182942	0.00202574
WBGene00045394	ZK813.7	hypothetical protein	-9.03476	1.88e-10	1.16e-08
WBGene00000220	atf-2	ATF (cAMP-dependent transcription factor) family	-9.02767	5.22e-07	1.26e-05
WBGene00010633	nspd-2	Nematode Specific Peptide family, group D	-9.02661	0.00647335	0.0357712
WBGene00016246	daf-37	G-protein coupled receptor daf-37	-9.02472	0.000106673	0.00127996
WBGene00000716	col-143	COLlagen	-9.02093	1.15e-05	0.00019197
WBGene00003369	mlc-1	Myosin regulatory light chain 1	-9.01596	1.03e-11	9.8e-10
WBGene00018760	irg-3	Infection Response Gene	-9.01362	0.000148301	0.00168782
WBGene00012536	Y37A1A.3	hypothetical protein	-9.00269	5.94e-10	3.22e-08
WBGene00001099	dsc-4	Defecation Suppressor of Clk-1	-8.99164	0.000287742	0.00293885
WBGene00002054	ifb-2	Intermediate Filament, B;Intermediate filament protein ifb-2	-8.99036	0.000489942	0.00457679
WBGene00007047	wts-1	Serine/threonine-protein kinase WARTS homolog	-8.98805	1.97e-08	6.99e-07
WBGene00008590	F08H9.2	hypothetical protein	-8.9853	0.00647385	0.0357712
WBGene00020938	clec-218	C-type LECtin	-8.9805	0.000972318	0.00808509
WBGene00000608	col-19	Cuticle collagen 19	-8.97923	4.66e-06	8.45e-05
WBGene00014164	lact-2	Beta-lactamase domain-containing protein 2	-8.97787	1.45e-11	1.31e-09
WBGene00017294	F09E10.1	hypothetical protein	-8.97428	1.73e-08	6.24e-07
WBGene00000176	aqp-8	AQuaPorin or aquaglyceroporin related	-8.96845	0.00617149	0.0344609
WBGene00020662	T21H3.1	hypothetical protein	-8.95569	3.82e-05	0.000538124
WBGene00015946	C18A3.10	hypothetical protein	-8.95392	7.56e-05	0.000959808
WBGene00206386	K10C2.12	hypothetical protein	-8.9522	0.00695323	0.0378896
WBGene00010867	tag-260	hypothetical protein	-8.94796	2.92e-06	5.56e-05
WBGene00012218	None	None	-8.94778	0.000770926	0.00664548
WBGene00020886	ttr-6	TransThyretin-Related family domain	-8.94744	1.26e-05	0.000206798
WBGene00013391	Y62H9A.3	hypothetical protein	-8.93684	1.94e-08	6.89e-07
WBGene00022072	cpg-9	Chondroitin proteoglycan 9	-8.9353	3.46e-07	8.78e-06
WBGene00045060	F55B11.7	hypothetical protein	-8.93444	9.42e-09	3.72e-07
WBGene00017485	F15E6.4	hypothetical protein	-8.92819	0.0065448	0.0360731
WBGene00017350	F10E7.9	hypothetical protein	-8.92672	1.06e-07	3.08e-06
WBGene00019746	M03A1.3	hypothetical protein	-8.92283	0.000183941	0.00203206
WBGene00002270	lec-7	Probable galaptin lec-7	-8.91823	9.56e-10	4.89e-08
WBGene00018823	F54E2.1	hypothetical protein	-8.90893	0.000501367	0.00467561
WBGene00015792	C15C7.6	hypothetical protein	-8.90735	6.56e-05	0.000844841
WBGene00000601	col-12	Cuticle collagen 12	-8.90361	0.00719698	0.0389299
WBGene00002052	ifa-4	Intermediate filament protein ifa-4	-8.90355	0.0065599	0.0361203
WBGene00015284	C01B10.10	hypothetical protein	-8.89319	3.14e-05	0.000453533
WBGene00022562	ZC204.12	hypothetical protein	-8.89107	8.21e-05	0.00103099
WBGene00006053	ssq-4	Sperm-Specific family, class Q	-8.89102	0.00113191	0.00911052
WBGene00011407	ppat-1	Amidophosphoribosyltransferase	-8.88068	0.000471054	0.00442655
WBGene00018873	F55C12.6	hypothetical protein	-8.87984	0.000817592	0.00698779
WBGene00000005	aat-4	Amino Acid Transporter	-8.87925	1.98e-05	0.000303611
WBGene00003470	msp-152	Major sperm protein 152	-8.87675	0.00709668	0.0385572
WBGene00019730	asns-2	ASparagiNe Synthetase;Asparagine synthetase	-8.86662	3.92e-07	9.71e-06
WBGene00006388	taf-7.1	TAF (TBP-associated transcription factor) family	-8.86605	0.0057223	0.0325461
WBGene00044921	F53C11.9	hypothetical protein	-8.865	2.41e-11	1.98e-09
WBGene00016027	C23H5.8	hypothetical protein	-8.86444	3.69e-07	9.24e-06
WBGene00219748	None	None	-8.86191	9.7e-08	2.85e-06
WBGene00013078	ttr-25	TransThyretin-Related family domain	-8.8596	7.91e-05	0.000998953
WBGene00011979	T24B8.5	hypothetical protein	-8.8559	1.79e-07	4.95e-06
WBGene00019592	K09F6.9	hypothetical protein	-8.85525	1.95e-06	3.88e-05
WBGene00000219	asp-6	Aspartic protease 6	-8.83817	6.81e-06	0.00011885
WBGene00011803	T16G12.1	Putative aminopeptidase-2	-8.8337	2.11e-06	4.13e-05
WBGene00017717	F22F4.4	hypothetical protein	-8.8332	2.6e-08	9.07e-07
WBGene00011222	R10H10.3	hypothetical protein	-8.82441	2.95e-05	0.00043089
WBGene00003773	nlt-1	Non-specific lipid-transfer protein-like 1	-8.82238	0.000400342	0.00387067
WBGene00021071	None	None	-8.81648	1.54e-06	3.16e-05
WBGene00045038	ule-2	Uterine Lumin Expressed/locailized	-8.81264	0.00729279	0.0393327
WBGene00020566	ttr-7	TransThyretin-Related family domain	-8.80226	0.000376536	0.00367589
WBGene00001953	hlh-8	Twist-related protein	-8.79684	0.000170797	0.00190847
WBGene00013520	best-21	Bestrophin homolog	-8.79391	0.00584164	0.0331056
WBGene00004194	prx-5	PeRoXisome assembly factor	-8.7901	7.59e-05	0.000961274
WBGene00003444	msp-51	Major sperm protein 19/31/40/45/50/51/53/59/61/65/81/113/142	-8.78526	0.000351795	0.00348375
WBGene00018242	F40G9.6	hypothetical protein	-8.78505	8.11e-05	0.00101932
WBGene00015896	C17C3.15	hypothetical protein	-8.78489	2.45e-07	6.47e-06
WBGene00012034	T26C5.4	hypothetical protein	-8.78398	0.00749167	0.04017
WBGene00006048	ssp-31	Sperm-specific class P protein 31	-8.78149	0.00851352	0.044067
WBGene00015067	B0238.1	Carboxylic ester hydrolase	-8.77474	9.63e-05	0.00117782
WBGene00016013	C23G10.6	UDP-glucuronosyltransferase	-8.77439	7.95e-06	0.000135867
WBGene00011202	R10E4.6	hypothetical protein	-8.77367	0.00723012	0.039071
WBGene00011810	T16G12.9	hypothetical protein	-8.77341	5.61e-07	1.33e-05
WBGene00020760	T24C4.4	hypothetical protein	-8.77012	0.000401684	0.00387686
WBGene00012439	Y12A6A.1	hypothetical protein	-8.75658	0.00794301	0.0419695
WBGene00022144	pghm-1	Probable peptidylglycine alpha-hydroxylating monooxygenase 1	-8.75416	0.000182206	0.00202353
WBGene00020029	R12C12.9	hypothetical protein	-8.75093	0.00821168	0.0429878
WBGene00003446	msp-53	Major sperm protein 19/31/40/45/50/51/53/59/61/65/81/113/142	-8.74117	0.000464067	0.00437928
WBGene00000656	col-80	Putative cuticle collagen 80	-8.73767	4.42e-06	8.05e-05
WBGene00015692	ugt-25	UDP-glucuronosyltransferase	-8.73511	NA	NA
WBGene00011718	T11G6.3	hypothetical protein	-8.73001	0.00932829	0.0470287
WBGene00015693	ugt-28	UDP-GlucuronosylTransferase	-8.72938	1.38e-05	0.000223682
WBGene00014985	None	None	-8.72844	1.83e-10	1.13e-08
WBGene00015183	B0432.1	hypothetical protein	-8.72114	0.000337325	0.00335836
WBGene00015050	clec-51	C-type LECtin	-8.72041	0.00793156	0.0419386
WBGene00019615	K10B4.3	Protein melted homolog	-8.71999	0.000110629	0.00132026
WBGene00001578	ges-1	Gut esterase 1	-8.70663	0.00805612	0.0423742
WBGene00044991	T25B9.12	hypothetical protein	-8.70663	0.00805612	0.0423742
WBGene00002827	let-653	Protein let-653	-8.69211	0.0081832	0.0428997
WBGene00008486	ugt-44	UDP-GlucuronosylTransferase	-8.68874	0.00902943	0.0459412
WBGene00013887	nspa-5	Nematode Specific Peptide family, group A	-8.68844	7.22e-07	1.67e-05
WBGene00007977	gska-3	Glycogen Synthase Kinase Alpha subunit	-8.68754	0.00781532	0.0414628
WBGene00001750	gst-2	Glutathione S-transferase 2	-8.68141	2.05e-06	4.05e-05
WBGene00000067	act-5	ACTin	-8.67838	3.08e-05	0.000445501
WBGene00017503	nhr-177	Nuclear Hormone Receptor family	-8.67416	0.00103787	0.00854021
WBGene00009340	best-14	Bestrophin homolog 14	-8.67202	NA	NA
WBGene00022284	glb-33	GLoBin related	-8.66863	NA	NA
WBGene00011672	cyp-13A5	Putative cytochrome P450 CYP13A5	-8.66716	0.0096629	0.0481663
WBGene00012339	W07G4.5	hypothetical protein	-8.66549	0.000586479	0.00532992
WBGene00013295	Y57G11B.2	hypothetical protein	-8.65856	0.000207747	0.00223763
WBGene00011879	pho-7	intestinal acid PHOsphatase	-8.65092	0.000683534	0.00602371
WBGene00018488	acs-1	fatty Acid CoA Synthetase family	-8.64837	5.45e-11	3.96e-09
WBGene00008030	scl-8	SCP-Like extracellular protein	-8.64692	0.00921117	0.0466511
WBGene00017131	E04F6.15	hypothetical protein	-8.64118	0.00806604	0.0424062
WBGene00014251	gstk-1	Glutathione S-transferase kappa 1	-8.63648	NA	NA
WBGene00010904	ugt-62	UDP-glucuronosyltransferase	-8.63259	NA	NA
WBGene00003607	nhr-8	Nuclear hormone receptor family member nhr-8	-8.62717	6.72e-05	0.000863632
WBGene00011404	T03F7.7	hypothetical protein	-8.61954	0.000575655	0.00524881
WBGene00013855	ZC116.3	Probable cubilin	-8.61738	0.0104505	0.0512143
WBGene00009956	F53B2.5	hypothetical protein	-8.612	0.00832605	0.0433007
WBGene00000675	col-101	COLlagen	-8.60946	3.33e-06	6.27e-05
WBGene00012794	Y43E12A.2	hypothetical protein	-8.59478	1.18e-05	0.000196179
WBGene00001787	gst-39	Glutathione S-Transferase	-8.59437	3.47e-12	3.95e-10
WBGene00008707	F11E6.3	hypothetical protein	-8.59272	4.82e-05	0.000652492
WBGene00000673	col-98	COLlagen	-8.58888	5.18e-05	0.000685011
WBGene00220257	C02H6.3	hypothetical protein	-8.58151	0.00970778	0.0483029
WBGene00007331	pho-11	Putative acid phosphatase 11	-8.57589	0.000109762	0.00131275
WBGene00045292	fbxa-179	F-box A protein	-8.57565	0.000431112	0.0041213
WBGene00045305	ZC250.4	hypothetical protein	-8.56185	NA	NA
WBGene00011821	cdf-2	Cation Diffusion Facilitator family	-8.55255	0.00899412	0.045846
WBGene00015378	C03B1.7	hypothetical protein	-8.55191	NA	NA
WBGene00011772	T14G8.4	hypothetical protein	-8.54987	0.00782722	0.0415061
WBGene00015483	C05D11.5	Putative hydroxypyruvate isomerase	-8.54966	4.31e-10	2.39e-08
WBGene00006239	str-206	Seven TM Receptor	-8.54809	0.00758417	0.0404979
WBGene00016363	srab-4	Serpentine Receptor, class AB (class A-like)	-8.54207	0.000331146	0.00330842
WBGene00022076	daao-1	D-amino-acid oxidase	-8.53853	0.00891376	0.0455172
WBGene00001914	his-59	Histone H3	-8.537	0.00906442	0.046098
WBGene00008567	acox-1.4	Acyl-coenzyme A oxidase	-8.5325	0.00273682	0.0183695
WBGene00013921	best-22	Bestrophin homolog;Bestrophin homolog 22	-8.53152	2.24e-05	0.000340553
WBGene00045397	Y54G2A.52	hypothetical protein	-8.53065	0.000359671	0.00354887
WBGene00010005	cnc-7	CaeNaCin (Caenorhabditis bacteriocin)	-8.5283	1.11e-05	0.000186024
WBGene00021121	W09G12.7	hypothetical protein	-8.52474	0.000566976	0.0051868
WBGene00018112	F36H9.4	hypothetical protein	-8.52138	8.41e-09	3.38e-07
WBGene00008105	C45B11.2	hypothetical protein	-8.51632	1.1e-06	2.37e-05
WBGene00001156	ech-7	Enoyl-CoA Hydratase	-8.51475	0.0110708	0.0532157
WBGene00019642	K11C4.1	hypothetical protein	-8.51404	0.00956514	0.04783
WBGene00004169	pqn-89	Prion-like-(Q/N-rich)-domain-bearing protein	-8.51061	8.83e-09	3.51e-07
WBGene00077764	F59C6.16	hypothetical protein	-8.50588	2.4e-05	0.000362339
WBGene00013477	Y69E1A.5	hypothetical protein	-8.50556	3.03e-09	1.38e-07
WBGene00015476	C05D9.9	hypothetical protein	-8.50181	0.00911538	0.0462932
WBGene00022517	ZC123.1	hypothetical protein	-8.50055	0.000331411	0.00330842
WBGene00008669	acs-14	fatty Acid CoA Synthetase family	-8.49836	0.00224711	0.0156773
WBGene00012605	Y38F1A.1	hypothetical protein	-8.498	0.0103765	0.0510103
WBGene00003464	msp-77	Major sperm protein 77/79	-8.49357	0.00940055	0.0472207
WBGene00045457	F33H12.7	hypothetical protein	-8.49278	0.00749931	0.0401862
WBGene00021879	clec-83	C-type LECtin	-8.48843	0.000881327	0.00743477
WBGene00020651	T21D12.12	hypothetical protein	-8.48444	0.00929609	0.0469306
WBGene00011583	T07D10.3	hypothetical protein	-8.48251	0.000581089	0.00529104
WBGene00012184	mnr-1	MeNoRin (dendritic branching protein)	-8.48204	0.0113295	0.0541299
WBGene00044113	C54F6.15	hypothetical protein	-8.48111	0.000751332	0.00650193
WBGene00000556	cnc-2	CaeNaCin (Caenorhabditis bacteriocin)	-8.47748	0.0107801	0.0522275
WBGene00019021	F57H12.6	hypothetical protein	-8.47572	0.00944905	0.0473771
WBGene00019445	frpr-12	FMRFamide Peptide Receptor family	-8.47264	0.000959078	0.00800512
WBGene00020567	adt-3	ADAMTS family	-8.47184	0.000435317	0.0041579
WBGene00017201	grsp-4	Glycine Rich Secreted Protein	-8.45533	0.0096131	0.0480047
WBGene00044078	tag-243	hypothetical protein	-8.45127	0.0102832	0.0506188
WBGene00077701	poml-3	PON (paraoxonase) and MEC-6 Like	-8.45093	4.93e-05	0.000663098
WBGene00006696	twk-46	Two pore potassium channel protein sup-9	-8.45	NA	NA
WBGene00020148	T01D1.3	hypothetical protein	-8.44786	1.91e-05	0.000294323
WBGene00009741	drr-1	Dietary Restriction Response (WT but not eat-2 lifespan increased)	-8.4448	0.00952806	0.0476877
WBGene00011305	R186.1	hypothetical protein	-8.44341	0.00124083	0.00982336
WBGene00022104	acsd-1	2-amino-3-carboxymuconate-6-semialdehyde decarboxylase;AminoCarboxymuconate Semialdehyde Decarboxylase	-8.44123	0.00928507	0.0468964
WBGene00018682	aagr-4	Acid Alpha Glucosidase Relate	-8.43738	NA	NA
WBGene00001500	ftn-1	Ferritin	-8.43737	0.00071359	0.00622898
WBGene00000845	cup-4	Acetylcholine receptor-like protein cup-4	-8.43266	6.98e-05	0.000895424
WBGene00019009	clec-90	C-type LECtin	-8.43186	0.000702898	0.00616486
WBGene00003452	msp-59	Major sperm protein 19/31/40/45/50/51/53/59/61/65/81/113/142	-8.43033	0.00124092	0.00982336
WBGene00001784	gst-36	Probable glutathione S-transferase gst-36	-8.4243	0.000636666	0.00569239
WBGene00010917	M110.9	hypothetical protein	-8.4219	0.010824	0.0523715
WBGene00007528	C11H1.2	hypothetical protein	-8.41945	1.88e-05	0.00029153
WBGene00044696	F52E1.14	hypothetical protein	-8.41506	9.05e-08	2.7e-06
WBGene00017381	ddr-2	Discoidin domain-containing receptor tyrosine kinase B	-8.41395	5.02e-06	9.02e-05
WBGene00185014	F17C8.9	hypothetical protein	-8.41361	NA	NA
WBGene00020939	W02D7.3	hypothetical protein	-8.41288	0.000841281	0.00715154
WBGene00017756	F23F12.12	hypothetical protein	-8.41221	0.000152256	0.00172396
WBGene00044683	C36E6.8	hypothetical protein	-8.41215	2.17e-07	5.83e-06
WBGene00014088	ZK809.8	hypothetical protein	-8.40482	1.56e-06	3.19e-05
WBGene00012404	Y6G8.2	hypothetical protein	-8.40399	0.000638985	0.00570389
WBGene00015175	srz-4	Serpentine Receptor, class Z	-8.40193	NA	NA
WBGene00022191	Y71H2B.1	hypothetical protein	-8.39728	7.71e-06	0.000132278
WBGene00000298	cat-4	GTP cyclohydrolase 1	-8.39614	0.000376439	0.00367589
WBGene00005967	srx-76	Serpentine Receptor, class X	-8.39257	NA	NA
WBGene00016220	C29F9.5	hypothetical protein	-8.38951	0.0100137	0.0494686
WBGene00000713	col-140	COLlagen	-8.38512	4.65e-07	1.14e-05
WBGene00021742	None	None	-8.38222	NA	NA
WBGene00003468	msp-113	Major sperm protein 19/31/40/45/50/51/53/59/61/65/81/113/142	-8.38174	0.0116207	0.055044
WBGene00007521	C11E4.7	hypothetical protein	-8.3808	0.000364692	0.00357923
WBGene00004789	sgk-1	Serine/threonine-protein kinase sgk-1	-8.37986	0.0117406	0.055494
WBGene00000698	col-124	COLlagen	-8.37893	NA	NA
WBGene00013400	Y62H9A.12	hypothetical protein	-8.37884	NA	NA
WBGene00009620	fip-5	Fungus-Induced Protein	-8.37797	0.0105011	0.0513599
WBGene00043302	F32D8.11	hypothetical protein	-8.3773	0.000823568	0.00703342
WBGene00006930	vit-6	Vitellogenin-6	-8.37219	9.81e-10	4.97e-08
WBGene00009394	clec-63	C-type LECtin	-8.36833	0.000116029	0.00136991
WBGene00020725	cnp-3	Calcineurin-interacting protein 3	-8.36794	NA	NA
WBGene00011392	sbt-1	Seven B Two (mammalian 7BT prohormone convertase chaperone) homolog	-8.36307	5.24e-06	9.38e-05
WBGene00008954	F19C6.5	hypothetical protein	-8.36118	NA	NA
WBGene00010977	R02D5.3	hypothetical protein	-8.36047	0.0109845	0.0528701
WBGene00003567	ncx-2	Na/Ca eXchangers	-8.35314	0.000702865	0.00616486
WBGene00003249	mig-18	Abnormal cell migration protein 18	-8.35259	NA	NA
WBGene00013962	ZK287.1	hypothetical protein	-8.35156	0.00062687	0.00563215
WBGene00011760	T13H5.6	hypothetical protein	-8.34907	0.000402746	0.00388285
WBGene00001432	fkb-7	Peptidylprolyl isomerase	-8.34398	0.0105102	0.0513705
WBGene00016187	C28G1.2	hypothetical protein	-8.33621	0.0103928	0.0510446
WBGene00020187	gsp-4	Serine/threonine-protein phosphatase PP1-delta	-8.33418	0.0108478	0.0524424
WBGene00004796	sid-2	Systemic RNA interference defective protein 2	-8.33351	0.0105796	0.0515724
WBGene00009397	clec-66	C-type LECtin	-8.32958	NA	NA
WBGene00017787	nhr-141	Nuclear Hormone Receptor family	-8.32757	0.00934865	0.0470884
WBGene00011554	T07A5.1	hypothetical protein	-8.32186	0.00858179	0.0442958
WBGene00003467	msp-81	Major Sperm Protein	-8.32171	0.011156	0.0534229
WBGene00009773	lipl-2	Lipase	-8.32099	0.0121013	0.056762
WBGene00002110	ins-27	INSulin related	-8.31684	2.04e-07	5.5e-06
WBGene00013968	ZK287.9	hypothetical protein	-8.31551	2.63e-05	0.000391941
WBGene00013625	None	None	-8.31501	0.010765	0.0522003
WBGene00002988	lim-6	LIM domain family	-8.31258	0.0106288	0.0517439
WBGene00020565	T19C3.7	hypothetical protein	-8.30575	0.000517438	0.00478111
WBGene00013103	Y51H4A.7	Probable urocanate hydratase	-8.30497	0.011097	0.0532726
WBGene00006319	sup-10	Putative potassium channel regulatory protein sup-10	-8.30138	0.000856653	0.00724875
WBGene00007964	cyp-25A2	CYtochrome P450 family	-8.29662	0.0109934	0.0528898
WBGene00009682	msd-2	Major Sperm protein Domain containing	-8.29279	NA	NA
WBGene00015586	C08A9.6	hypothetical protein	-8.2903	0.0094746	0.0474417
WBGene00019364	mksr-1	MecKel Syndrome 1 (MKS1)-Related	-8.28972	8.31e-08	2.51e-06
WBGene00012500	hpo-2	hypothetical protein	-8.28904	0.00273772	0.0183695
WBGene00013866	cbs-1	Cystathionine Beta-Synthase	-8.28372	1.8e-07	4.95e-06
WBGene00017904	lim-8	LIM domain family	-8.28212	2.4e-07	6.37e-06
WBGene00011430	T04C12.8	hypothetical protein	-8.28046	4.65e-08	1.51e-06
WBGene00004005	pgp-11	P-GlycoProtein related	-8.27679	0.000447068	0.00424595
WBGene00015780	C14F11.4	hypothetical protein	-8.27612	8.02e-08	2.43e-06
WBGene00020058	R13D11.4	hypothetical protein	-8.27502	0.0119139	0.0560833
WBGene00016094	C25E10.4	hypothetical protein	-8.25732	0.0112953	0.0539899
WBGene00011668	clec-47	C-type LECtin	-8.25452	0.0114771	0.0546694
WBGene00012120	T28C6.5	hypothetical protein	-8.25005	0.00918783	0.0465542
WBGene00006052	ssq-3	Sperm-Specific family, class Q	-8.24888	NA	NA
WBGene00013008	clec-146	C-type LECtin	-8.24674	0.000852577	0.0072198
WBGene00009973	F53C11.3	Uncharacterized oxidoreductase F53C11.3	-8.24534	3.48e-09	1.54e-07
WBGene00010225	ttr-31	TransThyretin-Related family domain	-8.24444	0.0124425	0.057871
WBGene00013965	ZK287.4	hypothetical protein	-8.24234	0.000462089	0.0043683
WBGene00021484	Y40A1A.2	hypothetical protein	-8.2375	0.000514939	0.00477799
WBGene00044061	tbc-12	TBC (Tre-2/Bub2/Cdc16) domain family	-8.23676	1.88e-08	6.74e-07
WBGene00005666	sru-3	Serpentine Receptor, class U	-8.23192	0.000210264	0.0022565
WBGene00022403	Y97E10B.1	hypothetical protein	-8.23137	0.012759	0.0588147
WBGene00018560	F47D12.3	hypothetical protein	-8.22649	NA	NA
WBGene00020393	T10B5.7	hypothetical protein	-8.22311	0.00615808	0.0344224
WBGene00016875	None	None	-8.22257	0.0139463	0.0625743
WBGene00020377	T09B4.3	hypothetical protein	-8.21693	0.000970546	0.00807644
WBGene00016274	C30G12.2	hypothetical protein	-8.21678	1.89e-05	0.00029231
WBGene00000239	bas-1	Biogenic Amine Synthesis related	-8.21005	0.0134994	0.0611092
WBGene00011331	T01E8.1	hypothetical protein	-8.2089	3.44e-12	3.95e-10
WBGene00019017	F57F4.4	hypothetical protein	-8.20763	0.000109645	0.00131275
WBGene00003178	mec-17	Alpha-tubulin N-acetyltransferase 1;hypothetical protein	-8.20659	0.00103741	0.00854021
WBGene00013118	Y51H4A.24	hypothetical protein	-8.20635	0.012335	0.0575166
WBGene00017506	F16B4.4	hypothetical protein	-8.20608	2.35e-05	0.000355055
WBGene00019869	cnnm-2	Metal transporter cnnm-2	-8.2023	NA	NA
WBGene00017500	pud-2.2	Protein Up-regulated in Daf-2(gf)	-8.199	2.6e-05	0.000387677
WBGene00012383	ttr-17	TransThyretin-Related family domain	-8.19612	7.13e-06	0.000122921
WBGene00000905	daf-9	Cytochrome P450 daf-9	-8.19597	0.0118034	0.0557588
WBGene00009895	scl-2	SCP-Like extracellular protein	-8.19435	2.02e-07	5.47e-06
WBGene00008588	F08G12.5	hypothetical protein	-8.1935	3.64e-07	9.15e-06
WBGene00015044	cyp-34A9	CYtochrome P450 family	-8.19104	0.00177081	0.0130114
WBGene00009663	hda-5	Histone deacetylase	-8.1869	0.000697723	0.0061292
WBGene00009816	F47B10.5	hypothetical protein	-8.18487	0.0101422	0.0499693
WBGene00022647	slc-17.1	SLC (SoLute Carrier) homolog	-8.17906	0.0126569	0.0584749
WBGene00206418	M04C3.5	hypothetical protein	-8.17825	0.0129294	0.0592627
WBGene00017390	F12A10.1	hypothetical protein	-8.17479	0.0122102	0.0571276
WBGene00001572	gei-15	GEX Interacting protein	-8.17435	0.00173598	0.0128151
WBGene00003435	msp-40	Major sperm protein 19/31/40/45/50/51/53/59/61/65/81/113/142	-8.17361	NA	NA
WBGene00255375	F08B4.8	hypothetical protein	-8.17325	NA	NA
WBGene00009715	F44G4.6	hypothetical protein	-8.17078	0.00145841	0.0112943
WBGene00013970	klu-1	KLUmpfuss related	-8.16675	0.000528432	0.00486236
WBGene00009809	F47B8.8	hypothetical protein	-8.16227	0.0142448	0.0633761
WBGene00015518	C06E1.1	hypothetical protein	-8.16025	0.000762865	0.00658627
WBGene00018195	btb-16	BTB (Broad/complex/Tramtrack/Bric a brac) domain protein	-8.15478	0.00143914	0.0111607
WBGene00016874	C52B11.5	hypothetical protein	-8.14898	0.015014	0.0654772
WBGene00001113	dur-1	Dauer Up-Regulated	-8.1474	0.0122686	0.0573035
WBGene00001633	gly-8	Probable N-acetylgalactosaminyltransferase 8	-8.14533	0.00215266	0.015133
WBGene00017965	F31F7.2	hypothetical protein	-8.13984	1.31e-06	2.74e-05
WBGene00013007	Y48E1B.8	hypothetical protein	-8.13822	0.0125807	0.05822
WBGene00016682	C45G9.11	hypothetical protein	-8.13723	0.0129285	0.0592627
WBGene00044481	ZK185.5	hypothetical protein	-8.13607	0.00391431	0.024193
WBGene00019818	R02C2.7	hypothetical protein	-8.12988	0.000266452	0.00275558
WBGene00008220	C50B6.7	Alpha-amylase	-8.12817	0.000680411	0.00600577
WBGene00077593	C49G7.12	hypothetical protein	-8.12434	0.0133083	0.0606225
WBGene00018282	F41D9.2	hypothetical protein	-8.11942	NA	NA
WBGene00000518	ckk-1	Calcium/calmodulin-dependent protein kinase kinase	-8.11684	3.92e-06	7.22e-05
WBGene00005267	srh-44	Serpentine Receptor, class H	-8.11603	8.72e-05	0.00108201
WBGene00008199	C49C3.9	hypothetical protein	-8.1154	0.0125217	0.0580954
WBGene00219971	None	None	-8.11404	2.99e-05	0.000436335
WBGene00006220	str-176	Seven TM Receptor	-8.11165	0.014381	0.0637227
WBGene00000059	acr-20	AcetylCholine Receptor	-8.11075	0.00318052	0.0208099
WBGene00011241	mpz-5	Multiple PDZ domain protein	-8.10982	0.00132242	0.0103986
WBGene00009971	F53C11.1	hypothetical protein	-8.10964	0.0135518	0.061277
WBGene00000989	dhs-26	DeHydrogenases, Short chain	-8.1045	0.0107913	0.0522428
WBGene00018374	tag-343	hypothetical protein	-8.10327	0.000835452	0.00711841
WBGene00008314	C54G4.4	hypothetical protein	-8.10147	8.48e-07	1.91e-05
WBGene00219378	F43G6.17	hypothetical protein	-8.09926	0.0115598	0.0549587
WBGene00020568	T19D2.3	hypothetical protein	-8.09819	0.000120665	0.00141708
WBGene00009226	cyp-37B1	CYtochrome P450 family	-8.09405	0.0134584	0.0610018
WBGene00019225	bgal-2	Beta GALactosidase homolog	-8.0878	0.011197	0.0535661
WBGene00001770	gst-22	Glutathione S-Transferase	-8.07588	0.0155555	0.0669796
WBGene00017483	lgc-22	Ligand-Gated ion Channel	-8.06492	0.0140727	0.0629436
WBGene00007947	C35A5.3	hypothetical protein	-8.06211	0.0156611	0.0671507
WBGene00020144	T01C8.3	hypothetical protein	-8.06039	NA	NA
WBGene00007297	C04F12.1	hypothetical protein	-8.0583	1.9e-05	0.000293933
WBGene00005840	None	None	-8.05721	NA	NA
WBGene00008388	D1086.1	hypothetical protein	-8.05079	0.000923256	0.0077412
WBGene00000256	bli-6	BLIstered cuticle	-8.04727	0.015831	0.0676522
WBGene00003424	msp-3	Major sperm protein 3	-8.04649	0.0133717	0.0607611
WBGene00009100	rgef-1	Rap Guanine nucleotide Exchange Factor homolog	-8.04424	2.9e-05	0.00042715
WBGene00010335	F59F3.6	hypothetical protein	-8.04411	NA	NA
WBGene00008880	F16B12.4	hypothetical protein	-8.04369	5.55e-06	9.89e-05
WBGene00001452	flp-9	KPSFVRF-amide 2	-8.04166	0.0140368	0.0628526
WBGene00011753	T13F3.6	hypothetical protein	-8.03728	0.00144419	0.011192
WBGene00013784	Y116A8C.3	hypothetical protein	-8.03584	0.000572027	0.00522004
WBGene00018984	F56F10.1	Putative serine protease F56F10.1	-8.0303	4.04e-05	0.000564151
WBGene00021136	W10G11.3	hypothetical protein	-8.02289	0.0136731	0.0616992
WBGene00021147	None	None	-8.01879	0.0150666	0.0656454
WBGene00007128	memb-1	Golgi SNAP receptor complex member 2 homolog memb-1	-8.01877	3e-05	0.000437198
WBGene00044488	Y54G2A.45	hypothetical protein	-8.01221	0.00162736	0.012198
WBGene00017488	dct-7	DAF-16/FOXO Controlled, germline Tumor affecting	-8.0118	0.00111693	0.00901622
WBGene00007214	C01A2.2	hypothetical protein	-8.0106	0.00511474	0.0299698
WBGene00018343	F42A10.7	hypothetical protein	-8.00869	NA	NA
WBGene00006039	ssp-10	Sperm-specific class P protein 10	-8.00589	0.000655454	0.00582737
WBGene00010386	H12D21.10	hypothetical protein	-8.00531	0.0152535	0.0662605
WBGene00001618	glr-7	GLutamate Receptor family (AMPA)	-8.004	NA	NA
WBGene00044191	F43D2.6	hypothetical protein	-8.00262	0.00118812	0.00948694
WBGene00009840	fbxa-189	F-box A protein	-8.00154	NA	NA
WBGene00005698	sru-35	Serpentine Receptor, class U	-7.99798	0.00242122	0.0167126
WBGene00016041	C24A11.2	hypothetical protein	-7.99785	0.000613466	0.00553421
WBGene00016783	irg-2	Infection Response Gene	-7.99574	0.00146986	0.0113439
WBGene00005207	srg-50	Serpentine receptor class gamma	-7.9938	NA	NA
WBGene00010784	twk-48	TWiK family of potassium channels	-7.99366	0.0119191	0.0560833
WBGene00008228	C50B8.6	hypothetical protein	-7.98463	NA	NA
WBGene00021079	W08A12.2	hypothetical protein	-7.98294	1.95e-06	3.88e-05
WBGene00011674	cyp-13A8	Putative cytochrome P450 CYP13A8	-7.97726	NA	NA
WBGene00009930	F52D10.2	hypothetical protein	-7.97659	0.000563625	0.00516041
WBGene00012704	mlt-3	hypothetical protein	-7.97366	0.0150801	0.0656618
WBGene00007064	2RSSE.1	hypothetical protein	-7.97338	0.0142229	0.0633268
WBGene00015869	nhr-257	Nuclear Hormone Receptor family	-7.96987	NA	NA
WBGene00013372	None	None	-7.96987	NA	NA
WBGene00005049	sra-23	Serpentine receptor class alpha-23	-7.96987	NA	NA
WBGene00006005	srx-114	Serpentine Receptor, class X	-7.96987	NA	NA
WBGene00021463	zeel-1	hypothetical protein	-7.96987	NA	NA
WBGene00020047	ttr-32	TransThyretin-Related family domain	-7.96985	NA	NA
WBGene00017771	F25B4.8	hypothetical protein	-7.96969	0.00151367	0.0116488
WBGene00003565	ncs-3	Neuronal Calcium Sensor family	-7.96939	0.0149346	0.0653373
WBGene00003837	oat-1	Organic Anion Transporter	-7.96856	NA	NA
WBGene00009165	gpx-1	Glutathione peroxidase 1	-7.96361	4.79e-05	0.000649768
WBGene00013560	zip-12	bZIP transcription factor family	-7.96285	0.000156846	0.00176508
WBGene00013841	None	None	-7.96089	0.0150704	0.0656454
WBGene00011926	sptf-2	SP (Specificity Protein) Transcription Factor	-7.96083	0.0127624	0.0588147
WBGene00011374	T02D1.8	hypothetical protein	-7.95979	4.53e-05	0.000618948
WBGene00014210	ZK1067.4	Transmembrane protein 151 homolog	-7.95747	1.19e-05	0.000197585
WBGene00015051	B0218.7	hypothetical protein	-7.95053	0.0145318	0.064145
WBGene00016924	C54F6.20	hypothetical protein	-7.94932	5.8e-07	1.36e-05
WBGene00022108	Y71F9AL.2	hypothetical protein	-7.94082	0.00428335	0.0260945
WBGene00021003	W03F9.9	hypothetical protein	-7.93928	NA	NA
WBGene00013838	fbxa-31	F-box A protein	-7.93854	0.00079162	0.00679736
WBGene00004802	sir-2.3	NAD-dependent protein deacylase sir-2.3	-7.93723	NA	NA
WBGene00017968	skpo-3	ShK domain and PerOxidase domain containing protein	-7.93715	NA	NA
WBGene00001674	gpa-12	Guanine nucleotide-binding protein alpha-12 subunit	-7.93635	0.00122392	0.00971661
WBGene00017490	pud-2.2	Protein Up-regulated in Daf-2(gf)	-7.93575	4.9e-05	0.000660062
WBGene00007362	cyp-35C1	CYtochrome P450 family	-7.93493	0.00540417	0.0312024
WBGene00043067	dlc-5	Dynein Light Chain	-7.93422	0.000793488	0.0068081
WBGene00006667	twk-12	TWiK family of potassium channels protein 12	-7.9334	0.0163258	0.0691781
WBGene00020182	ugt-53	UDP-GlucuronosylTransferase	-7.93084	0.00557116	0.0318724
WBGene00008323	C55A1.6	hypothetical protein	-7.92128	0.0010405	0.00855549
WBGene00001442	fkh-10	ForKHead transcription factor family	-7.92081	NA	NA
WBGene00006318	sup-9	Two pore potassium channel protein sup-9	-7.91678	0.000716909	0.00624808
WBGene00019407	lect-2	LEukocyte cell-derived ChemoTaxin 2 (LECT-2) homolog	-7.91494	0.000729479	0.00634263
WBGene00011443	cutl-11	CUTiclin-Like	-7.91118	0.0149739	0.0653914
WBGene00007324	C05B5.8	hypothetical protein	-7.90596	0.0180104	0.0742106
WBGene00007203	best-1	Bestrophin homolog 1	-7.90349	NA	NA
WBGene00012233	clpr-1	CaLPain Related	-7.9025	0.0155573	0.0669796
WBGene00008739	F13D12.3	hypothetical protein	-7.89935	0.00151842	0.0116771
WBGene00008843	arrd-9	ARRestin Domain protein	-7.89749	0.000807619	0.00691324
WBGene00010745	dod-17	Downstream Of DAF-16 (regulated by DAF-16)	-7.89564	NA	NA
WBGene00016004	C18H9.6	hypothetical protein	-7.89508	0.015469	0.0668705
WBGene00017107	srt-12	Serpentine Receptor, class T	-7.89464	0.0159345	0.0678842
WBGene00045177	T21D12.14	hypothetical protein	-7.88662	1.71e-06	3.44e-05
WBGene00000703	col-129	COLlagen	-7.88607	2.43e-05	0.000365387
WBGene00020715	nspd-4	Nematode Specific Peptide family, group D	-7.88078	0.00118608	0.00947753
WBGene00009789	F46F2.5	hypothetical protein	-7.87911	0.00322966	0.0210566
WBGene00004993	spp-8	SaPosin-like Protein family	-7.87845	1.08e-05	0.000181164
WBGene00006676	twk-23	TWiK family of potassium channels	-7.87586	8.43e-07	1.91e-05
WBGene00000006	aat-5	Amino Acid Transporter	-7.8752	0.00543186	0.03131
WBGene00016644	abhd-3.2	ABHydrolase Domain containing homolog;Protein abhd-3.2	-7.87435	0.00543839	0.0313182
WBGene00016260	rege-1	Endoribonuclease rege-1	-7.87297	1.83e-05	0.000284826
WBGene00006044	ssp-16	Sperm-specific class P protein 16	-7.87193	0.0156138	0.0670873
WBGene00012853	Y44A6D.2	hypothetical protein	-7.87106	7.04e-06	0.000121819
WBGene00002146	ipp-5	Inositol Polyphosphate 5-Phosphatase;Probable type I inositol 1,4,5-trisphosphate 5-phosphatase	-7.87105	0.000524519	0.00483844
WBGene00021719	fbxb-104	F-box B protein	-7.87001	NA	NA
WBGene00013402	Y62H9A.14	hypothetical protein	-7.87001	NA	NA
WBGene00012396	Y6D1A.2	hypothetical protein	-7.86815	0.00113609	0.0091375
WBGene00021253	Y22D7AL.15	hypothetical protein	-7.86213	0.0128214	0.0589327
WBGene00002193	kin-5	Tyrosine-protein kinase	-7.86171	0.0161831	0.0687316
WBGene00000754	col-181	COLlagen	-7.86164	NA	NA
WBGene00009500	F36H2.3	hypothetical protein	-7.86117	0.00102269	0.00843417
WBGene00015531	C06E4.2	hypothetical protein	-7.86026	2.42e-06	4.7e-05
WBGene00015907	C17F3.1	hypothetical protein	-7.8525	0.0171738	0.0718078
WBGene00044672	fbxa-4	F-box A protein	-7.85241	0.0141393	0.0630458
WBGene00016954	C55C3.4	Tyrosine-protein kinase	-7.84822	0.0140742	0.0629436
WBGene00016848	klo-1	KLOtho (mammalian aging-associated protein) homolog	-7.84721	0.0188116	0.0761902
WBGene00015871	C17A2.3	Glycoprotein-N-acetylgalactosamine 3-beta-galactosyltransferase 1	-7.84393	NA	NA
WBGene00020897	del-10	Degenerin-like protein del-10	-7.84393	NA	NA
WBGene00001532	gcy-5	Receptor-type guanylate cyclase gcy-5	-7.84393	NA	NA
WBGene00017314	lgc-39	Ligand-Gated ion Channel	-7.84393	NA	NA
WBGene00013537	None	None	-7.84393	NA	NA
WBGene00005118	srd-40	Serpentine receptor class delta-40	-7.84393	NA	NA
WBGene00019263	H35B03.1	hypothetical protein	-7.83285	NA	NA
WBGene00000733	col-160	COLlagen	-7.83233	1.25e-05	0.000206075
WBGene00013956	ZK265.3	hypothetical protein	-7.83195	0.0184811	0.0753631
WBGene00003943	pbo-4	Na(+)/H(+) exchanger protein 7	-7.83111	0.015924	0.0678659
WBGene00020476	T13B5.9	hypothetical protein	-7.8307	0.000993566	0.00824317
WBGene00020016	lipl-3	Lipase	-7.81736	NA	NA
WBGene00011744	T13F2.4	hypothetical protein	-7.81736	NA	NA
WBGene00001703	grd-14	GRounDhog (hedgehog-like family)	-7.81319	0.016174	0.0687195
WBGene00010331	F59D12.3	hypothetical protein	-7.81275	2.07e-10	1.26e-08
WBGene00017019	D1014.6	hypothetical protein	-7.81252	0.00535027	0.0309573
WBGene00019506	K07H8.5	hypothetical protein	-7.80819	0.0143442	0.0635854
WBGene00015423	C04E6.7	hypothetical protein	-7.80339	5.32e-07	1.28e-05
WBGene00000116	alh-10	ALdehyde deHydrogenase	-7.80333	0.000437441	0.00417458
WBGene00021450	mltn-6	MLt-TeN (mlt-10) related	-7.7997	0.0141427	0.0630458
WBGene00007689	C18E9.9	hypothetical protein	-7.79625	0.0188218	0.0761902
WBGene00018724	F53A9.1	hypothetical protein	-7.79552	NA	NA
WBGene00013315	Y57G11C.20	hypothetical protein	-7.79165	0.000262514	0.00272398
WBGene00011669	T09F5.10	hypothetical protein	-7.7903	NA	NA
WBGene00219362	ZK470.14	hypothetical protein	-7.7903	NA	NA
WBGene00012880	Y45F10C.4	UPF0375 protein Y45F10C.4	-7.78829	0.0179183	0.0739085
WBGene00017729	None	None	-7.7877	NA	NA
WBGene00013363	None	None	-7.7849	0.0139823	0.0626612
WBGene00019998	R10H1.1	hypothetical protein	-7.78333	0.000198819	0.00215619
WBGene00198668	None	None	-7.78307	0.000659285	0.00585672
WBGene00007508	C10C5.4	Aminoacylase	-7.76893	0.019037	0.0769204
WBGene00018221	F40A3.6	hypothetical protein	-7.76431	0.00153368	0.0117299
WBGene00021590	Y46D2A.2	hypothetical protein	-7.76398	NA	NA
WBGene00020751	None	None	-7.76272	NA	NA
WBGene00021992	thn-6	THaumatiN family	-7.76225	NA	NA
WBGene00003380	mnm-2	Zinc finger protein mnm-2	-7.75821	0.0146883	0.0645921
WBGene00012549	Y37D8A.8	hypothetical protein	-7.74874	0.0178824	0.0738474
WBGene00011243	R11D1.2	hypothetical protein	-7.74819	0.00048076	0.00450244
WBGene00020593	ugt-11	UDP-GlucuronosylTransferase	-7.7462	0.0177084	0.0734868
WBGene00021094	W08F4.5	hypothetical protein	-7.74572	0.00104924	0.00860812
WBGene00219561	None	None	-7.74058	0.0203476	0.0809726
WBGene00201043	None	None	-7.7399	0.0153836	0.0666159
WBGene00017594	F19C7.4	hypothetical protein	-7.73985	0.014668	0.0645729
WBGene00013037	Y49E10.18	hypothetical protein	-7.7383	0.000684279	0.00602547
WBGene00018100	math-26	MATH (meprin-associated Traf homology) domain containing	-7.73637	0.000965423	0.00804592
WBGene00011290	R102.3	hypothetical protein	-7.73525	NA	NA
WBGene00019452	K06H6.4	hypothetical protein	-7.7346	NA	NA
WBGene00005906	None	None	-7.7346	NA	NA
WBGene00005289	srh-68	Serpentine Receptor, class H	-7.73431	5.71e-07	1.35e-05
WBGene00019653	K11G9.2	Carboxylic ester hydrolase	-7.73034	NA	NA
WBGene00006925	vit-1	Vitellogenin-1	-7.72948	4.15e-05	0.000576556
WBGene00018946	F56C3.9	hypothetical protein	-7.7281	0.00136313	0.0106761
WBGene00003991	pfn-3	Profilin-3	-7.7274	0.001674	0.0124407
WBGene00003448	msp-55	Major sperm protein 55/57	-7.72569	0.0206867	0.0817335
WBGene00044150	VB0395L.1	hypothetical protein	-7.72436	NA	NA
WBGene00000009	aat-8	Amino Acid Transporter	-7.71715	0.0155404	0.0669796
WBGene00044535	K11D12.13	hypothetical protein	-7.71325	0.000203028	0.00219536
WBGene00022507	ZC21.8	hypothetical protein	-7.71107	0.00100088	0.0082938
WBGene00016664	C45E5.1	hypothetical protein	-7.71031	0.0177928	0.0736711
WBGene00004058	pmp-1	Peroxisomal Membrane Protein related	-7.70933	0.0185475	0.0755345
WBGene00010191	dmsr-1	DroMyoSuppressin Receptor related	-7.7077	0.0204915	0.0812404
WBGene00005450	srh-244	Serpentine Receptor, class H	-7.70592	NA	NA
WBGene00007865	srz-15	Serpentine Receptor, class Z	-7.70592	NA	NA
WBGene00008944	F19B2.5	hypothetical protein	-7.70553	0.0178427	0.0737673
WBGene00019540	K08D12.6	hypothetical protein	-7.70307	NA	NA
WBGene00016714	C46F2.1	hypothetical protein	-7.70224	0.0178058	0.0736973
WBGene00011534	T06E4.7	hypothetical protein	-7.6994	0.0163408	0.0692152
WBGene00008783	F14B6.2	hypothetical protein	-7.69192	0.00678449	0.0371717
WBGene00008884	nhr-281	Nuclear Hormone Receptor family	-7.68325	NA	NA
WBGene00020215	T04G9.4	hypothetical protein	-7.68034	2.15e-08	7.59e-07
WBGene00019320	K02E10.6	hypothetical protein	-7.67916	0.0201735	0.0804249
WBGene00044288	F30H5.5	hypothetical protein	-7.67666	NA	NA
WBGene00011594	T07G12.3	hypothetical protein	-7.67666	NA	NA
WBGene00000831	ctl-2	Peroxisomal catalase 1	-7.676	0.0200596	0.0800863
WBGene00019565	cyp-35A3	CYtochrome P450 family	-7.67222	0.00224001	0.0156376
WBGene00000977	dhs-14	DeHydrogenases, Short chain	-7.67184	NA	NA
WBGene00016422	noah-1	NOmpA Homolog (Drosophila nompA: no mechanoreceptor potential A)	-7.66876	0.0182633	0.0747508
WBGene00015210	B0496.1	hypothetical protein	-7.66747	0.000273231	0.00281143
WBGene00219683	None	None	-7.66367	NA	NA
WBGene00045399	Y47G6A.33	hypothetical protein	-7.65233	0.00405489	0.024978
WBGene00016147	cyp-32A1	CYtochrome P450 family	-7.65015	0.0190838	0.0770533
WBGene00003621	nhr-22	Nuclear hormone receptor family member nhr-22	-7.64992	NA	NA
WBGene00011757	cht-2	CHiTinase	-7.6468	NA	NA
WBGene00219775	None	None	-7.6468	NA	NA
WBGene00077770	M04D5.3	hypothetical protein	-7.64476	0.0225202	0.086866
WBGene00001702	grd-13	GRounDhog (hedgehog-like family)	-7.64365	0.0187278	0.076033
WBGene00001158	ech-9	Enoyl-CoA Hydratase	-7.64255	0.0175399	0.0729246
WBGene00194794	None	None	-7.64213	1.47e-09	7.24e-08
WBGene00002058	ifd-2	Intermediate filament protein ifd-2	-7.63609	8.1e-05	0.00101932
WBGene00044495	Y54G2A.40	hypothetical protein	-7.63413	0.00192724	0.0138749
WBGene00012450	Y17D7B.2	hypothetical protein	-7.63059	0.0198356	0.0793639
WBGene00020073	sdz-28	SKN-1 Dependent Zygotic transcript	-7.62365	0.0172944	0.0722027
WBGene00010628	ceeh-2	Epoxide hydrolase 2	-7.62118	0.00156307	0.0118717
WBGene00015712	sre-11	Serpentine Receptor, class E (epsilon)	-7.61684	NA	NA
WBGene00044455	F23F12.13	hypothetical protein	-7.61641	0.021346	0.0838887
WBGene00000613	col-36	COLlagen;Cuticle collagen 36	-7.6163	NA	NA
WBGene00010172	oac-36	O-ACyltransferase homolog	-7.6163	NA	NA
WBGene00020874	srbc-5	Serpentine Receptor, class BC (class B-like)	-7.6163	NA	NA
WBGene00016788	C49G7.10	hypothetical protein	-7.61375	2.91e-07	7.62e-06
WBGene00009283	F31B12.4	hypothetical protein	-7.61222	0.0193403	0.0778898
WBGene00002271	lec-8	Probable galaptin lec-8	-7.60275	0.000147002	0.00167822
WBGene00000139	amx-3	AMine oXidase family	-7.60075	0.00270308	0.0182034
WBGene00006754	unc-15	Paramyosin	-7.59755	3.46e-06	6.48e-05
WBGene00003615	nhr-16	Nuclear hormone receptor family member nhr-16	-7.597	0.00116629	0.00932611
WBGene00014003	ZK593.3	hypothetical protein	-7.59666	0.0213107	0.0837797
WBGene00007151	None	None	-7.58908	0.0204228	0.0811261
WBGene00219292	None	None	-7.58786	NA	NA
WBGene00015172	B0410.3	hypothetical protein	-7.58577	0.016505	0.06975
WBGene00022082	None	None	-7.58515	NA	NA
WBGene00005947	srx-56	Serpentine Receptor, class X	-7.58515	NA	NA
WBGene00019660	K11H12.4	hypothetical protein	-7.58384	NA	NA
WBGene00006495	cpna-1	Copine family protein 1	-7.57874	6.17e-06	0.00010878
WBGene00005808	srw-61	Serpentine Receptor, class W	-7.5737	NA	NA
WBGene00002267	lec-4	Galectin	-7.57286	0.000104635	0.00126236
WBGene00009636	F42F12.4	1,2-dihydroxy-3-keto-5-methylthiopentene dioxygenase	-7.57271	0.0198821	0.0795191
WBGene00219850	None	None	-7.56639	0.0242416	0.0911424
WBGene00009350	F32H5.4	hypothetical protein	-7.56465	NA	NA
WBGene00001622	glt-4	Putative sodium-dependent excitatory amino acid transporter glt-4	-7.55982	5.68e-06	0.000100992
WBGene00000986	dhs-23	DeHydrogenases, Short chain	-7.55477	0.0223706	0.086411
WBGene00010972	R01H10.4	hypothetical protein	-7.55373	0.0233827	0.0891429
WBGene00015835	math-6	MATH (meprin-associated Traf homology) domain containing	-7.55331	NA	NA
WBGene00011927	T22C8.6	hypothetical protein	-7.5532	0.0241014	0.0909648
WBGene00000677	col-103	COLlagen	-7.54945	8.72e-05	0.00108201
WBGene00015303	rga-6	Rho GTPase Activating protein	-7.54524	0.0207361	0.0818995
WBGene00010237	scvp-1	Secreted nematode Clade V Protein gene family	-7.54374	0.0181615	0.0745554
WBGene00010065	F54F7.3	hypothetical protein	-7.54216	0.0180891	0.0743411
WBGene00219688	None	None	-7.54185	2.28e-09	1.07e-07
WBGene00008390	D1086.3	hypothetical protein	-7.54056	0.00497595	0.0293432
WBGene00015110	B0281.3	hypothetical protein	-7.53991	0.0236824	0.0897818
WBGene00010769	asah-1	Acid ceramidase	-7.53902	0.00208166	0.0147228
WBGene00020701	T22F7.1	hypothetical protein	-7.53532	1.89e-08	6.74e-07
WBGene00016920	C54E4.5	hypothetical protein	-7.53512	0.0210651	0.0829911
WBGene00003765	nlp-27	Neuropeptide-Like Protein	-7.53227	1.34e-05	0.000218054
WBGene00044247	F36H2.4	hypothetical protein	-7.53204	0.00201183	0.0143715
WBGene00017900	F28E10.1	hypothetical protein	-7.52897	0.00135836	0.0106463
WBGene00011106	acl-5	ACyLtransferase-like	-7.52759	0.00266302	0.0179861
WBGene00010062	lipl-1	Lipase	-7.52675	0.000706492	0.00618167
WBGene00000172	aqp-4	AQuaPorin or aquaglyceroporin related	-7.52499	0.021717	0.0850052
WBGene00012428	Y11D7A.3	hypothetical protein	-7.52297	0.000236285	0.00249397
WBGene00002274	lec-11	Galectin	-7.52221	0.00165504	0.012333
WBGene00013439	Y66D12A.13	hypothetical protein	-7.51728	0.0210378	0.082943
WBGene00013905	ugt-4	UDP-glucuronosyltransferase	-7.51423	0.0219012	0.0854023
WBGene00016531	pcyt-2.2	Phosphocholine CYtidylylTransferase	-7.51133	0.00253287	0.0172587
WBGene00044081	D1086.11	hypothetical protein	-7.50883	NA	NA
WBGene00011893	T21C9.6	hypothetical protein	-7.50572	0.00712799	0.0386703
WBGene00022653	ZK105.1	hypothetical protein	-7.50492	0.0215559	0.0845329
WBGene00008494	F01D5.3	hypothetical protein	-7.50287	0.0223237	0.086349
WBGene00008602	oac-14	O-ACyltransferase homolog	-7.50235	0.00214982	0.0151226
WBGene00003768	nlp-30	QWGYGGY-amide	-7.49808	NA	NA
WBGene00010004	F53H2.1	hypothetical protein	-7.49641	0.018727	0.076033
WBGene00022633	ZC581.3	hypothetical protein	-7.49506	9.48e-08	2.8e-06
WBGene00000391	cdd-1	Cytidine deaminase	-7.49492	0.00385542	0.023963
WBGene00007257	C01H6.8	hypothetical protein	-7.494	0.0217455	0.0850052
WBGene00018744	F53B3.6	hypothetical protein	-7.49229	0.0221718	0.0859705
WBGene00077712	nipi-4	Protein nipi-4	-7.48838	NA	NA
WBGene00018742	F53B3.3	hypothetical protein	-7.48743	NA	NA
WBGene00000438	ceh-14	Homeobox protein ceh-14	-7.48648	NA	NA
WBGene00009621	fipr-21	FIP (Fungus-Induced Protein) Related	-7.48627	0.00139932	0.0108977
WBGene00006065	sto-3	Stomatin-3	-7.48626	0.0180751	0.0743386
WBGene00012231	W04A4.2	hypothetical protein	-7.48374	3.98e-06	7.3e-05
WBGene00015218	B0507.1	hypothetical protein	-7.48351	2.85e-05	0.000421658
WBGene00019643	K11C4.2	hypothetical protein	-7.48028	2.29e-05	0.000345645
WBGene00007963	cyp-25A1	CYtochrome P450 family	-7.47774	0.025496	0.0943275
WBGene00016765	C49C8.1	hypothetical protein	-7.4775	NA	NA
WBGene00013650	Y105C5B.9	Phytanoyl-CoA dioxygenase domain-containing protein 1 homolog	-7.47745	0.000812558	0.00695014
WBGene00219842	None	None	-7.47707	0.0182143	0.0746886
WBGene00010464	K01D12.5	hypothetical protein	-7.4767	NA	NA
WBGene00020330	T07H6.1	hypothetical protein	-7.47294	NA	NA
WBGene00011752	fbxa-2	F-box A protein	-7.47172	0.0181261	0.0744642
WBGene00014247	ZK1307.4	hypothetical protein	-7.46785	0.0230758	0.0881171
WBGene00011112	R07E5.4	hypothetical protein	-7.4671	0.00153672	0.0117443
WBGene00008250	srsx-29	Serpentine Receptor, class SX	-7.46681	0.0202393	0.0806
WBGene00003473	mtl-1	Metallothionein-1	-7.46676	0.000850992	0.00721189
WBGene00013946	ZK228.3	hypothetical protein	-7.46178	0.0022374	0.0156293
WBGene00021731	Y49G5A.1	hypothetical protein	-7.46111	0.0242146	0.0911424
WBGene00012948	dhhc-2	Palmitoyltransferase	-7.45925	2.16e-07	5.8e-06
WBGene00000444	ceh-21	Homeobox protein ceh-21	-7.45413	0.0004116	0.00395186
WBGene00009048	cth-1	CystaTHionine gamma lyase	-7.45156	0.0221479	0.0859398
WBGene00015671	C10B5.3	hypothetical protein	-7.44994	NA	NA
WBGene00019805	R01B10.3	hypothetical protein	-7.44892	0.00438807	0.0264842
WBGene00016943	acdh-1	Acyl CoA DeHydrogenase	-7.44879	0.00107274	0.00876834
WBGene00019026	F58A6.9	hypothetical protein	-7.43763	0.0264099	0.0969224
WBGene00016266	idhg-2	Isocitrate dehydrogenase [NAD] subunit, mitochondrial	-7.43035	0.0224747	0.0867508
WBGene00020574	T19D7.6	hypothetical protein	-7.42894	0.0215541	0.0845329
WBGene00050914	T12B5.15	hypothetical protein	-7.42773	0.0227266	0.0873022
WBGene00015823	C16B8.3	hypothetical protein	-7.42747	0.0105034	0.0513599
WBGene00013489	col-42	COLlagen	-7.42491	NA	NA
WBGene00196064	None	None	-7.42403	0.00519632	0.0303192
WBGene00045013	F08A7.1	hypothetical protein	-7.42187	0.0258261	0.0952426
WBGene00008277	mltn-12	MLt-TeN (mlt-10) related	-7.41875	0.00150736	0.0116083
WBGene00018906	egas-4	EGF plus ASC domain ion channel	-7.41841	NA	NA
WBGene00010886	M7.10	hypothetical protein	-7.41841	NA	NA
WBGene00015836	math-7	MATH (meprin-associated Traf homology) domain containing	-7.41841	NA	NA
WBGene00019277	sgcb-1	SarcoGlyCan Beta homolog	-7.41841	NA	NA
WBGene00044665	F59A6.12	hypothetical protein	-7.41673	0.0228591	0.0876689
WBGene00023472	None	None	-7.41553	0.0226226	0.0870783
WBGene00002021	hsp-17	Heat Shock Protein	-7.41415	9.72e-06	0.000164058
WBGene00012134	T28F3.8	hypothetical protein	-7.41378	0.00212198	0.0149458
WBGene00022643	ZK6.8	hypothetical protein	-7.4125	0.0242351	0.0911424
WBGene00001518	gar-2	G-protein-linked Acetylcholine Receptor;Muscarinic acetylcholine receptor gar-2	-7.40651	NA	NA
WBGene00077549	None	None	-7.40301	0.0204056	0.0811158
WBGene00018725	kreg-1	Protein kreg-1	-7.4026	0.00227042	0.01581
WBGene00010660	K08D8.6	hypothetical protein	-7.4014	0.0241667	0.0910868
WBGene00020401	T10B11.5	hypothetical protein	-7.40043	0.0215138	0.084428
WBGene00019846	gpx-7	Glutathione peroxidase	-7.39753	NA	NA
WBGene00018109	None	None	-7.39494	NA	NA
WBGene00023483	Y75B8A.39	hypothetical protein	-7.39381	0.000395272	0.00383845
WBGene00010091	ssp-35	Sperm Specific family, class P	-7.39028	0.023508	0.089396
WBGene00008233	C50F4.8	hypothetical protein	-7.3902	0.024148	0.0910474
WBGene00006927	vit-3	Vitellogenin-3	-7.39011	8.54e-07	1.92e-05
WBGene00023425	try-9	TRYpsin-like protease	-7.38727	NA	NA
WBGene00011014	hpo-30	hypothetical protein	-7.38557	NA	NA
WBGene00016360	C33G8.2	hypothetical protein	-7.38286	0.000670364	0.00594081
WBGene00008582	F08G5.3	hypothetical protein	-7.3827	0.00284665	0.0189623
WBGene00009087	F23D12.3	hypothetical protein	-7.38262	NA	NA
WBGene00009215	thn-2	THaumatiN family	-7.38017	4.08e-05	0.000568784
WBGene00044908	F38A1.15	hypothetical protein	-7.37563	0.0244267	0.0915981
WBGene00197597	None	None	-7.37506	0.0240447	0.0908218
WBGene00020231	T05A8.5	hypothetical protein	-7.37456	0.0258295	0.0952426
WBGene00004300	ram-2	hypothetical protein	-7.37403	0.000630097	0.00564737
WBGene00008200	C49C3.10	hypothetical protein	-7.37212	0.000897291	0.0075464
WBGene00000057	acr-18	AcetylCholine Receptor	-7.37185	0.000320978	0.00321881
WBGene00006535	tba-9	Tubulin alpha chain	-7.37024	0.00261437	0.0177031
WBGene00000412	cdr-1	CaDmium Responsive	-7.36547	0.00605136	0.0340497
WBGene00019311	None	None	-7.36259	0.0277982	0.100359
WBGene00020808	clik-1	CaLponIn-liKe proteins	-7.36088	5.03e-06	9.02e-05
WBGene00002137	inx-15	Innexin	-7.36086	NA	NA
WBGene00012445	Y16B4A.2	Carboxypeptidase	-7.35208	0.00137595	0.0107309
WBGene00010041	F54C9.3	hypothetical protein	-7.351	0.0246186	0.091881
WBGene00005319	srh-100	Serpentine Receptor, class H	-7.34793	NA	NA
WBGene00012123	T28D6.3	hypothetical protein	-7.34625	0.00186135	0.0135416
WBGene00007346	frpr-2	FMRFamide Peptide Receptor family	-7.34592	NA	NA
WBGene00004006	pgp-12	P-GlycoProtein related	-7.34592	NA	NA
WBGene00011075	R07A4.4	hypothetical protein	-7.34592	NA	NA
WBGene00011191	R10D12.10	hypothetical protein	-7.34564	0.0246149	0.091881
WBGene00019935	R07E4.1	hypothetical protein	-7.34502	0.0219216	0.0854218
WBGene00018656	txdc-12.2	ThioredoXin Domain Containing protein homolog	-7.34432	1.12e-07	3.24e-06
WBGene00020065	None	None	-7.3405	0.0255595	0.0944991
WBGene00005172	srg-15	Serpentine receptor class gamma-15	-7.33865	0.0255206	0.0943869
WBGene00006928	vit-4	Vitellogenin-4	-7.33806	2.96e-07	7.69e-06
WBGene00010985	R03A10.5	hypothetical protein	-7.33782	NA	NA
WBGene00016680	C45G9.9	hypothetical protein	-7.33757	0.0245011	0.0916735
WBGene00000783	cpr-3	Cathepsin B-like cysteine proteinase 3	-7.33723	NA	NA
WBGene00009476	F36F2.2	hypothetical protein	-7.33573	0.00174178	0.0128408
WBGene00019731	M02D8.5	hypothetical protein	-7.33467	3.03e-05	0.000439918
WBGene00023500	C11H1.9	hypothetical protein	-7.33389	0.0244578	0.0916392
WBGene00007344	C05E7.2	hypothetical protein	-7.33342	0.00307462	0.0201887
WBGene00011264	R13H4.6	hypothetical protein	-7.33193	0.0225929	0.0870254
WBGene00194700	B0025.5	hypothetical protein	-7.33103	0.00274293	0.0183933
WBGene00044641	T01D1.8	hypothetical protein	-7.32414	0.021465	0.0843261
WBGene00006764	unc-27	Troponin I 2	-7.32144	6.2e-09	2.57e-07
WBGene00008099	C44H9.4	hypothetical protein	-7.31369	0.00241949	0.0167111
WBGene00194687	F57C12.6	hypothetical protein	-7.31317	0.0281997	0.101477
WBGene00005668	None	None	-7.30942	0.0264166	0.0969224
WBGene00003744	nlp-6	Neuropeptide-Like Protein	-7.30825	NA	NA
WBGene00020084	R105.1	hypothetical protein	-7.3039	NA	NA
WBGene00007067	4R79.2	hypothetical protein	-7.30379	0.0222728	0.0862125
WBGene00000539	cln-3.1	Battenin	-7.30274	0.00179524	0.0131647
WBGene00003957	pcp-2	Prolyl Carboxy Peptidase like	-7.30181	0.00245536	0.0168892
WBGene00044617	bus-1	hypothetical protein	-7.29529	0.0220398	0.0857288
WBGene00008485	ugt-43	UDP-GlucuronosylTransferase	-7.29442	0.0255724	0.0945154
WBGene00001993	hpd-1	4-hydroxyphenylpyruvate dioxygenase	-7.29053	0.0190301	0.0769204
WBGene00012781	nspd-7	Nematode Specific Peptide family, group D	-7.2867	0.0256034	0.0945981
WBGene00003425	msp-10	Major sperm protein 10/36/56/76	-7.28133	0.0264889	0.0971243
WBGene00003219	mes-1	Protein mes-1	-7.2791	NA	NA
WBGene00014978	None	None	-7.27877	0.00997041	0.04935
WBGene00002259	lbp-7	Fatty acid-binding protein homolog 7	-7.27744	0.0270685	0.0985291
WBGene00000958	dgk-1	Diacylglycerol kinase	-7.2774	0.0259796	0.0956682
WBGene00017306	F09F9.1	hypothetical protein	-7.27712	0.0224891	0.0867764
WBGene00009518	clec-166	C-type LECtin	-7.2756	NA	NA
WBGene00011540	T06E6.10	hypothetical protein	-7.27552	NA	NA
WBGene00000928	dao-2	Dauer or Aging adult Overexpression	-7.27448	0.0240553	0.0908218
WBGene00014843	None	None	-7.27027	0.0243121	0.0912613
WBGene00015422	C04E6.5	hypothetical protein	-7.26959	NA	NA
WBGene00017523	F16G10.8	hypothetical protein	-7.26959	NA	NA
WBGene00017249	fbxb-108	F-box B protein	-7.26959	NA	NA
WBGene00001839	hdl-1	Probable aromatic-L-amino-acid decarboxylase	-7.26959	NA	NA
WBGene00007160	None	None	-7.26959	NA	NA
WBGene00004992	spp-7	SaPosin-like Protein family	-7.26959	NA	NA
WBGene00013957	sre-23	Serpentine Receptor, class E (epsilon)	-7.26959	NA	NA
WBGene00017071	aagr-1	Acid Alpha Glucosidase Relate	-7.2663	0.000895386	0.00753611
WBGene00015054	pitr-2	Phosphate transporter	-7.2656	0.0225779	0.0870254
WBGene00019590	K09F6.7	hypothetical protein	-7.25554	0.000271205	0.00279579
WBGene00007190	rmd-3	Regulator of Microtubule Dynamics	-7.2495	NA	NA
WBGene00003469	msp-142	Major sperm protein 19/31/40/45/50/51/53/59/61/65/81/113/142	-7.24713	0.0296594	0.105222
WBGene00011795	T16A9.5	hypothetical protein	-7.24591	NA	NA
WBGene00004216	ptr-1	PaTched Related family	-7.24314	NA	NA
WBGene00015539	C06E7.2	hypothetical protein	-7.24167	5.71e-05	0.000752631
WBGene00022275	Y74C9A.1	hypothetical protein	-7.23894	0.00771831	0.0411259
WBGene00000133	amt-1	Putative ammonium transporter 1	-7.2362	NA	NA
WBGene00001754	gst-6	Probable glutathione S-transferase 6	-7.23005	0.00994602	0.0492664
WBGene00020451	fbxa-11	F-box A protein	-7.22985	NA	NA
WBGene00045400	C54D10.13	hypothetical protein	-7.2272	0.0280331	0.101013
WBGene00016488	C36C9.5	hypothetical protein	-7.22381	NA	NA
WBGene00016841	magu-3	MAGUK family	-7.22252	0.0235046	0.089396
WBGene00013888	nspa-1	Nematode Specific Peptide family, group A	-7.22133	0.0055954	0.0319641
WBGene00008511	F01G10.9	hypothetical protein	-7.2193	NA	NA
WBGene00004999	spp-14	SaPosin-like Protein family	-7.21684	0.000571879	0.00522004
WBGene00014735	None	None	-7.21218	NA	NA
WBGene00219491	Y53F4B.62	hypothetical protein	-7.20288	0.0244625	0.0916392
WBGene00020659	T21G5.1	Tyrosine-protein kinase	-7.20239	0.0244773	0.0916477
WBGene00044221	F41G3.18	hypothetical protein	-7.19744	0.0288293	0.103138
WBGene00009810	srm-6	Serpentine Receptor, class M	-7.19586	0.0241954	0.0911397
WBGene00195537	None	None	-7.19502	0.000238013	0.00250742
WBGene00014702	None	None	-7.19494	0.0299273	0.105765
WBGene00044554	F41E6.15	hypothetical protein	-7.1932	0.0248976	0.0925472
WBGene00006522	abcx-1	ABC transporter, eXtended	-7.19296	0.0313733	0.109561
WBGene00013481	Y69H2.3	hypothetical protein	-7.19076	0.000138485	0.0015979
WBGene00077685	C04F12.12	hypothetical protein	-7.18899	NA	NA
WBGene00018981	F56F4.4	hypothetical protein	-7.18899	NA	NA
WBGene00007071	AC3.5	Aminopeptidase-like protein AC3.5;hypothetical protein	-7.18821	NA	NA
WBGene00001603	gln-2	Probable glutamine synthetase	-7.18677	0.0288195	0.103136
WBGene00013633	Y105C5A.8	hypothetical protein	-7.18418	0.00959294	0.0479473
WBGene00003090	lys-1	Lysozyme-like protein 1	-7.1824	3.85e-05	0.000541895
WBGene00021156	Y4C6B.2	hypothetical protein	-7.1823	NA	NA
WBGene00019164	H06H21.8	hypothetical protein	-7.1814	0.00146647	0.0113408
WBGene00017726	F22H10.2	hypothetical protein	-7.18097	0.00545094	0.0313742
WBGene00001882	his-8	Histone H2B 2	-7.1807	0.02359	0.0896161
WBGene00019619	asp-14	ASpartyl Protease	-7.18043	0.0173924	0.0725186
WBGene00020773	T24E12.3	hypothetical protein	-7.17785	0.0332727	0.114014
WBGene00011009	cyp-14A4	CYtochrome P450 family	-7.17521	0.0239949	0.0907176
WBGene00020004	R11E3.2	hypothetical protein	-7.17474	0.0238664	0.0903556
WBGene00008830	nhr-176	Nuclear Hormone Receptor family	-7.17471	NA	NA
WBGene00012911	acl-7	ACyLtransferase-like	-7.17161	NA	NA
WBGene00019765	M03F8.6	hypothetical protein	-7.17137	0.0291969	0.104015
WBGene00006845	unc-122	hypothetical protein	-7.17105	0.0026129	0.0177031
WBGene00045183	T28C6.10	hypothetical protein	-7.16471	0.032462	0.112105
WBGene00044686	flp-28	FMRF-Like Peptide	-7.16089	NA	NA
WBGene00011770	T14G8.2	hypothetical protein	-7.15965	0.00677209	0.0371406
WBGene00195250	C13C4.8	hypothetical protein	-7.15538	NA	NA
WBGene00021412	cyp-29A3	CYtochrome P450 family	-7.15401	NA	NA
WBGene00045516	None	None	-7.15022	0.0270217	0.0984292
WBGene00013083	Y51A2D.18	hypothetical protein	-7.14912	NA	NA
WBGene00005765	None	None	-7.14694	NA	NA
WBGene00006980	zig-3	Zwei Ig domain protein zig-3	-7.14694	NA	NA
WBGene00012592	Y38E10A.14	hypothetical protein	-7.14401	4.22e-30	4.67e-26
WBGene00011561	ttr-15	Transthyretin-like protein 15	-7.14088	2.78e-10	1.63e-08
WBGene00019620	fah-1	FumarylAcetoacetate Hydrolase	-7.13953	0.000110294	0.00131768
WBGene00017467	F14F9.4	hypothetical protein	-7.13199	1.04e-08	4.04e-07
WBGene00195884	None	None	-7.13163	NA	NA
WBGene00020139	eppl-1	Ethanolamine-phosphate phospho-lyase homolog 1	-7.1289	2.48e-06	4.78e-05
WBGene00010137	ztf-26	Zinc finger putative Transcription Factor family	-7.12823	0.000467385	0.00439581
WBGene00012834	Y43F8C.13	hypothetical protein	-7.12694	NA	NA
WBGene00000983	dhs-20	DeHydrogenases, Short chain	-7.12522	0.0296995	0.105263
WBGene00004165	pqn-84	Galectin	-7.12456	0.0262811	0.0965855
WBGene00010334	del-5	DEgenerin Like	-7.12275	NA	NA
WBGene00009762	F46B3.9	hypothetical protein	-7.12006	0.0103902	0.0510446
WBGene00001536	gcy-9	Receptor-type guanylate cyclase gcy-9	-7.11685	NA	NA
WBGene00020528	lgc-54	Ligand-Gated ion Channel	-7.11273	NA	NA
WBGene00000950	deg-1	Degenerin deg-1	-7.11241	0.00252384	0.0172273
WBGene00022724	ZK380.4	hypothetical protein	-7.11117	0.0346495	0.11753
WBGene00013885	None	None	-7.10929	0.00522935	0.0304316
WBGene00008719	ttr-52	Transthyretin-like protein 52	-7.10897	NA	NA
WBGene00017093	E02C12.8	hypothetical protein	-7.10684	0.0298131	0.105496
WBGene00001786	gst-38	Glutathione S-Transferase	-7.10362	NA	NA
WBGene00019383	K04E7.1	hypothetical protein	-7.10362	NA	NA
WBGene00006113	str-48	Seven TM Receptor	-7.10362	NA	NA
WBGene00001693	grd-4	GRounDhog (hedgehog-like family)	-7.10301	NA	NA
WBGene00000984	dhs-21	L-xylulose reductase	-7.10127	0.000219332	0.00234414
WBGene00008680	F11A5.15	hypothetical protein	-7.10095	0.0330212	0.113505
WBGene00009577	F40F8.4	hypothetical protein	-7.093	0.000455498	0.00432078
WBGene00022617	ZC477.2	hypothetical protein	-7.09125	0.0303885	0.106981
WBGene00020335	ttr-30	TransThyretin-Related family domain	-7.09094	0.0257968	0.0951856
WBGene00020806	T25F10.3	hypothetical protein	-7.09052	1.65e-05	0.000260888
WBGene00018811	pmt-2	Phosphoethanolamine MethylTransferase	-7.08702	1.49e-05	0.000237662
WBGene00008270	C53A5.13	hypothetical protein	-7.08663	0.00217278	0.0152288
WBGene00018910	clec-209	C-type LECtin	-7.08548	5.08e-05	0.000675246
WBGene00021400	Y38C1AA.9	hypothetical protein	-7.08404	NA	NA
WBGene00012325	W07A12.8	hypothetical protein	-7.08398	NA	NA
WBGene00006926	vit-2	VITellogenin structural genes (yolk protein genes);Vitellogenin-2	-7.07963	2.58e-06	4.95e-05
WBGene00011124	sdz-27	SKN-1 Dependent Zygotic transcript	-7.07696	1.01e-05	0.000170151
WBGene00009947	ttc-36	Tetratricopeptide repeat protein 36	-7.0764	0.0261233	0.0961015
WBGene00001699	grd-10	GRounDhog (hedgehog-like family)	-7.07549	0.0311177	0.108996
WBGene00018178	F38E1.3	hypothetical protein	-7.07439	NA	NA
WBGene00019882	R05D3.9	hypothetical protein	-7.07384	1.41e-05	0.00022671
WBGene00004195	prx-6	PeRoXisome assembly factor	-7.0738	NA	NA
WBGene00017569	F18E9.3	hypothetical protein	-7.06789	NA	NA
WBGene00009787	F46F2.3	hypothetical protein	-7.06054	0.00165257	0.0123229
WBGene00020992	None	None	-7.05957	0.0320477	0.111301
WBGene00019517	None	None	-7.05897	NA	NA
WBGene00020469	T13A10.2	hypothetical protein	-7.05897	NA	NA
WBGene00008799	F14E5.1	hypothetical protein	-7.05652	0.0350889	0.118583
WBGene00015471	lmp-2	LAMP (lysosome-associated membrane protein) homolog	-7.05558	0.0339755	0.115843
WBGene00002057	ifd-1	Intermediate filament protein ifd-1	-7.04935	0.00134824	0.0105744
WBGene00011670	fbxa-84	F-box A protein	-7.04388	0.00609247	0.0341515
WBGene00017806	F26A1.8	hypothetical protein	-7.03905	0.0128238	0.0589327
WBGene00013392	Y62H9A.4	hypothetical protein	-7.03822	0.00559664	0.0319641
WBGene00023486	K08B4.7	Cystatin	-7.0377	0.000747117	0.00648577
WBGene00044681	T24C4.8	hypothetical protein	-7.03711	0.00332536	0.021572
WBGene00009785	F46C5.10	hypothetical protein	-7.032	0.0319318	0.111034
WBGene00011095	gana-1	GAlactosidase/N-Acetylgalactosaminidase	-7.03047	0.0313322	0.109469
WBGene00015131	B0303.11	Uncharacterized amino-acid permease B0303.11;hypothetical protein	-7.02785	0.000115411	0.00136553
WBGene00007890	C33A12.19	hypothetical protein	-7.02616	0.0363493	0.122096
WBGene00020221	T05A7.3	hypothetical protein	-7.01837	0.0300588	0.106049
WBGene00044788	ttr-38	TransThyretin-Related family domain	-7.01739	0.0322359	0.111709
WBGene00196527	None	None	-7.01504	0.0324192	0.112063
WBGene00023414	R01H2.7	hypothetical protein	-7.01326	NA	NA
WBGene00013013	clec-145	C-type LECtin	-7.01288	NA	NA
WBGene00008116	exc-1	hypothetical protein	-7.01288	NA	NA
WBGene00006129	str-67	Seven TM Receptor	-7.01288	NA	NA
WBGene00020840	spch-3	SPerm CHromatin enriched	-7.01107	0.00231398	0.016093
WBGene00021894	Y54G2A.32	hypothetical protein	-7.01005	0.032936	0.113318
WBGene00006659	twk-4	TWiK family of potassium channels	-7.00883	0.0275846	0.0998022
WBGene00012811	Y43F8A.5	hypothetical protein	-7.00786	0.00710481	0.0385676
WBGene00018731	F53A9.8	hypothetical protein	-7.00216	0.00778733	0.0413641
WBGene00019135	None	None	-7.00168	NA	NA
WBGene00006623	try-5	TRYpsin-like protease	-6.9998	0.0293091	0.104314
WBGene00008083	None	None	-6.99878	NA	NA
WBGene00197326	None	None	-6.99815	0.0377671	0.125637
WBGene00185102	Y105C5A.1268	hypothetical protein	-6.99206	0.0293662	0.104411
WBGene00007388	folt-1	Folate transporter 1	-6.99039	NA	NA
WBGene00010086	F55B11.4	hypothetical protein	-6.98914	0.0043597	0.0263418
WBGene00020066	dhhc-5	Palmitoyltransferase	-6.98567	0.0314803	0.109848
WBGene00004038	plc-3	1-phosphatidylinositol 4,5-bisphosphate phosphodiesterase gamma plc-3	-6.98093	0.000222658	0.00236823
WBGene00019261	H34I24.2	hypothetical protein	-6.97928	NA	NA
WBGene00000739	col-166	COLlagen	-6.97909	NA	NA
WBGene00011571	ttr-46	Transthyretin-like protein 46	-6.97551	0.000830071	0.00707802
WBGene00010578	K04H8.3	hypothetical protein	-6.97456	0.00858002	0.0442958
WBGene00044445	C02F5.14	hypothetical protein	-6.97391	0.0330966	0.113557
WBGene00003095	lys-6	LYSozyme	-6.97118	0.0125275	0.0580954
WBGene00021138	clec-127	C-type LECtin	-6.96529	NA	NA
WBGene00011469	dylt-3	DYnein Light chain (Tctex type)	-6.96529	NA	NA
WBGene00018489	F46E10.2	hypothetical protein	-6.96529	NA	NA
WBGene00016958	ilys-4	Invertebrate LYSozyme	-6.96529	NA	NA
WBGene00010499	K02B12.6	hypothetical protein	-6.96529	NA	NA
WBGene00010691	K08H2.4	hypothetical protein	-6.96529	NA	NA
WBGene00020105	R148.7	hypothetical protein	-6.96529	NA	NA
WBGene00011437	T04F3.2	hypothetical protein	-6.96529	NA	NA
WBGene00011903	T21E8.5	hypothetical protein	-6.96529	NA	NA
WBGene00003934	pat-10	Paralysed Arrest at Two-fold	-6.95902	1.42e-06	2.95e-05
WBGene00000752	col-179	COLlagen	-6.95748	0.00371729	0.0233998
WBGene00196751	None	None	-6.95129	0.0293784	0.104411
WBGene00022474	zig-9	2 (Zwei) IG domain protein	-6.94919	0.00548017	0.0314768
WBGene00009405	F35C11.6	hypothetical protein	-6.94911	0.00598274	0.0337668
WBGene00016190	C28G1.5	hypothetical protein	-6.94661	1.25e-06	2.65e-05
WBGene00044646	B0205.14	hypothetical protein	-6.94583	0.00370327	0.0233323
WBGene00000535	cpi-1	Cystatin	-6.94537	2.7e-11	2.16e-09
WBGene00000768	cor-1	Coronin-like protein cor-1	-6.94405	3.89e-05	0.000546519
WBGene00021603	clec-204	C-type LECtin	-6.94361	NA	NA
WBGene00007858	C31H5.7	hypothetical protein	-6.94004	0.00936996	0.0471313
WBGene00004370	rig-3	Neuronal immunoglobulin domain-containing protein rig-3	-6.93119	6.19e-05	0.000804658
WBGene00023492	T24D3.2	hypothetical protein	-6.93117	0.00185644	0.0135148
WBGene00020865	T27E4.7	hypothetical protein	-6.92771	NA	NA
WBGene00014005	None	None	-6.92575	5.6e-06	9.97e-05
WBGene00021364	Y37E11AL.9	hypothetical protein	-6.91689	NA	NA
WBGene00009031	F21H7.5	Major sperm protein	-6.91606	NA	NA
WBGene00200130	None	None	-6.91606	NA	NA
WBGene00006747	unc-7	Innexin;Innexin unc-7	-6.91606	NA	NA
WBGene00015225	B0507.8	hypothetical protein	-6.91541	0.0412905	0.13311
WBGene00009726	tbc-13	TBC (Tre-2/Bub2/Cdc16) domain family	-6.91537	0.00365105	0.0230955
WBGene00021337	Y34F4.2	hypothetical protein	-6.90929	0.035825	0.120481
WBGene00197279	None	None	-6.90867	0.0356464	0.120033
WBGene00008144	gasr-8	GAS (human Growth Arrest-Specific) Related	-6.90333	0.0354542	0.119562
WBGene00006692	twk-42	TWiK family of potassium channels	-6.90184	NA	NA
WBGene00010196	F57C2.4	hypothetical protein	-6.90053	0.00372714	0.0234426
WBGene00000964	dhp-2	Dihydropyrimidinase 2	-6.89819	0.0418026	0.134447
WBGene00020436	T12A2.1	hypothetical protein	-6.89819	0.018746	0.0760445
WBGene00000620	col-43	COLlagen	-6.89409	0.00161239	0.012105
WBGene00019519	K08B5.2	hypothetical protein	-6.88589	0.0172919	0.0722027
WBGene00019473	cyp-35A5	CYtochrome P450 family	-6.88548	0.0046098	0.0276113
WBGene00023423	F43C1.7	hypothetical protein	-6.88347	0.0312973	0.109451
WBGene00022158	Y71G12B.23	hypothetical protein	-6.88315	NA	NA
WBGene00007402	ugt-60	Putative UDP-glucuronosyltransferase ugt-60	-6.88143	NA	NA
WBGene00044229	None	None	-6.8756	0.00420065	0.0256755
WBGene00044661	fbxa-143	F-box A protein	-6.87211	8.41e-05	0.00105097
WBGene00018062	F35F10.13	hypothetical protein	-6.87195	0.0344655	0.117049
WBGene00008886	F16C3.2	hypothetical protein	-6.86724	0.0396036	0.129485
WBGene00008376	D1054.9	hypothetical protein	-6.86564	0.000196707	0.00213747
WBGene00174936	None	None	-6.8651	NA	NA
WBGene00201429	None	None	-6.8651	NA	NA
WBGene00202440	None	None	-6.8651	NA	NA
WBGene00017845	srsx-9	Serpentine Receptor, class SX	-6.8651	NA	NA
WBGene00004238	ptr-24	PaTched Related family	-6.86264	NA	NA
WBGene00013474	Y69E1A.2	hypothetical protein	-6.86191	0.0053505	0.0309573
WBGene00219780	None	None	-6.86049	0.0038321	0.0238583
WBGene00003998	pgp-4	P-GlycoProtein related	-6.85706	5.02e-05	0.000670225
WBGene00018404	nhr-39	Nuclear Hormone Receptor family	-6.85515	NA	NA
WBGene00004987	spp-2	SaPosin-like Protein family	-6.85376	0.00567132	0.0322894
WBGene00014030	glb-1	Globin-like protein	-6.85192	NA	NA
WBGene00018492	hpo-26	hypothetical protein	-6.8507	0.00178066	0.0130751
WBGene00195375	None	None	-6.84986	NA	NA
WBGene00012557	Y37D8A.19	hypothetical protein	-6.84979	9.81e-07	2.15e-05
WBGene00010204	F57F5.1	hypothetical protein	-6.84931	6.67e-08	2.07e-06
WBGene00002258	lbp-6	Fatty acid-binding protein homolog 6	-6.84242	1.75e-09	8.42e-08
WBGene00195678	None	None	-6.83455	0.0437425	0.138689
WBGene00009884	F49C12.15	hypothetical protein	-6.8333	0.014853	0.0650554
WBGene00016099	C25E10.10	hypothetical protein	-6.83236	0.000196371	0.00213747
WBGene00016184	glb-9	Globin-like protein 9	-6.83202	0.0438209	0.138798
WBGene00021005	ule-1	Uterine Lumin Expressed/locailized	-6.83181	0.00432451	0.0262151
WBGene00010775	poml-1	PON (paraoxonase) and MEC-6 Like	-6.83057	0.0438661	0.138901
WBGene00000691	col-3	COLlagen	-6.82732	0.00546053	0.0313968
WBGene00015332	tyr-1	Putative tyrosinase-like protein tyr-1	-6.82496	0.0392597	0.12878
WBGene00012878	Y45F10C.2	UPF0375 protein Y45F10C.2	-6.82366	0.0386099	0.127291
WBGene00011153	R09A8.2	hypothetical protein	-6.81626	0.00018755	0.00205821
WBGene00012118	grsp-2	Glycine Rich Secreted Protein	-6.81557	0.0412412	0.133068
WBGene00008908	F17B5.4	hypothetical protein	-6.81226	0.0444396	0.139858
WBGene00010092	None	None	-6.81226	0.0444396	0.139858
WBGene00006952	wrt-6	Warthog protein 6 N-product	-6.81226	0.0444396	0.139858
WBGene00013643	Y105C5A.24	hypothetical protein	-6.81226	0.0444396	0.139858
WBGene00021807	Y53G8AM.7	hypothetical protein	-6.81226	0.0444396	0.139858
WBGene00022320	Y82E9BL.3	hypothetical protein	-6.81226	0.0444396	0.139858
WBGene00019939	lips-17	LIPaSe related	-6.80671	NA	NA
WBGene00002260	lbp-8	Lipid Binding Protein	-6.8059	0.00553638	0.0317667
WBGene00001184	egl-15	Myoblast growth factor receptor egl-15;hypothetical protein	-6.80525	0.0232609	0.0887334
WBGene00016322	C32E8.4	hypothetical protein	-6.80502	0.0404242	0.13132
WBGene00007153	clec-41	C-type LECtin	-6.80305	0.0256868	0.0948748
WBGene00019348	K02H11.4	hypothetical protein	-6.80265	0.00281855	0.0188318
WBGene00013266	Y57A10A.26	hypothetical protein	-6.80229	0.0388903	0.12791
WBGene00021893	ndnf-1	NDNF (Neuron Derived Neurotrophic Factor) homolog	-6.80142	NA	NA
WBGene00008706	gba-3	Putative glucosylceramidase 3	-6.79714	0.0171241	0.0716529
WBGene00004130	ketn-1	KETtiN (Drosophila actin-binding) homolog	-6.79705	0.000111863	0.00133067
WBGene00017361	F10E9.12	hypothetical protein	-6.79522	0.00240179	0.0166072
WBGene00003754	nlp-16	Neuropeptide-Like Protein	-6.79504	5.02e-05	0.000670225
WBGene00009371	F33H2.8	hypothetical protein	-6.79399	NA	NA
WBGene00019682	K12H4.7	Putative serine protease K12H4.7	-6.78767	0.0108588	0.0524709
WBGene00007932	zip-5	bZIP transcription factor family	-6.7871	0.00478316	0.0284952
WBGene00019455	K06H7.1	hypothetical protein	-6.7857	0.00900859	0.0458563
WBGene00017243	F08C6.5	hypothetical protein	-6.78326	NA	NA
WBGene00189957	M03F8.7	hypothetical protein	-6.78155	NA	NA
WBGene00016513	C38C3.4	hypothetical protein	-6.77654	0.000314275	0.00315732
WBGene00017841	F26G1.5	hypothetical protein	-6.77505	0.0456244	0.142307
WBGene00019411	K05F1.10	hypothetical protein	-6.7744	0.0456455	0.142333
WBGene00011475	T05D4.2	hypothetical protein	-6.77302	0.00467215	0.0279091
WBGene00010525	K03B8.8	hypothetical protein	-6.77206	0.0160467	0.0682571
WBGene00001179	egl-10	Regulator of G-protein signaling egl-10;hypothetical protein	-6.77094	0.00105956	0.00868638
WBGene00013046	Y50E8A.1	hypothetical protein	-6.77021	0.0342645	0.116546
WBGene00015220	B0507.3	hypothetical protein	-6.76573	0.0402395	0.130944
WBGene00009972	None	None	-6.76253	NA	NA
WBGene00013316	None	None	-6.76199	0.0450288	0.141191
WBGene00016458	C35E7.6	hypothetical protein	-6.75823	0.00822188	0.0429947
WBGene00198601	None	None	-6.75742	0.0461952	0.14344
WBGene00200563	None	None	-6.75742	0.0461952	0.14344
WBGene00201071	None	None	-6.75742	0.0461952	0.14344
WBGene00015873	oac-4	O-ACyltransferase homolog	-6.75742	0.0461952	0.14344
WBGene00005199	srg-42	Serpentine receptor class gamma	-6.75742	0.0461952	0.14344
WBGene00044012	srxa-19	Serpentine Receptor, class XA	-6.75742	0.0461952	0.14344
WBGene00022648	ZK54.3	hypothetical protein	-6.75742	0.0461952	0.14344
WBGene00006416	sams-5	Probable S-adenosylmethionine synthase 5	-6.75651	NA	NA
WBGene00045461	C25F9.14	hypothetical protein	-6.75121	NA	NA
WBGene00016362	C33G8.4	hypothetical protein	-6.74964	0.0173115	0.0722466
WBGene00003771	nlp-33	Neuropeptide-like protein 33	-6.74911	0.0372619	0.124405
WBGene00007336	C05C12.4	hypothetical protein	-6.74901	0.0113571	0.0541916
WBGene00022868	ZK1240.3	hypothetical protein	-6.74861	0.00646738	0.0357712
WBGene00196867	None	None	-6.7468	0.0410706	0.132711
WBGene00003168	mec-4	Degenerin mec-4	-6.74397	0.0413765	0.133271
WBGene00008282	None	None	-6.74374	0.00829226	0.0432254
WBGene00045273	None	None	-6.74282	1.73e-11	1.51e-09
WBGene00010473	hrg-2	Heme Responsive Gene	-6.74137	0.000741526	0.0064423
WBGene00018579	acs-16	fatty Acid CoA Synthetase family	-6.73964	NA	NA
WBGene00017511	srbc-41	Serpentine Receptor, class BC (class B-like)	-6.73488	0.036795	0.123144
WBGene00009595	F40F12.7	hypothetical protein	-6.73216	0.015785	0.0675076
WBGene00022194	Y71H2B.4	hypothetical protein	-6.73034	6.04e-05	0.000789196
WBGene00009308	F32A11.3	hypothetical protein	-6.72692	0.014678	0.0645729
WBGene00009155	lhfp-4	Lipoma Hmgic (HMGIC) Fusion Partner-like homolog	-6.72547	NA	NA
WBGene00199434	None	None	-6.7245	0.0472771	0.146209
WBGene00013947	ZK228.4	hypothetical protein	-6.72242	NA	NA
WBGene00001891	his-59	Histone H3	-6.72104	0.039862	0.130107
WBGene00016599	C42D8.1	hypothetical protein	-6.72088	0.00522018	0.0304102
WBGene00198512	None	None	-6.72047	NA	NA
WBGene00022735	ZK418.6	hypothetical protein	-6.71733	0.046066	0.143361
WBGene00009493	hrg-4	Heme transporter hrg-4	-6.71581	0.0118807	0.055965
WBGene00006533	tba-7	Tubulin alpha chain	-6.71328	0.00790653	0.0418463
WBGene00021111	W09C3.3	hypothetical protein	-6.71102	0.000648481	0.00577709
WBGene00044209	None	None	-6.70978	1.49e-09	7.31e-08
WBGene00000971	dhs-7	DeHydrogenases, Short chain	-6.70693	0.0441304	0.139538
WBGene00013284	daf-22	Non-specific lipid-transfer protein-like 2	-6.70595	0.0215699	0.084558
WBGene00002393	lpr-1	LiPocalin-Related protein	-6.70398	NA	NA
WBGene00000295	cat-1	hypothetical protein	-6.70041	0.0480821	0.147728
WBGene00000930	dao-4	Dauer or Aging adult Overexpression	-6.70041	0.0480821	0.147728
WBGene00018351	F42G2.2	hypothetical protein	-6.70041	0.0480821	0.147728
WBGene00019649	K11D12.9	hypothetical protein	-6.70041	0.0480821	0.147728
WBGene00170953	None	None	-6.70041	0.0480821	0.147728
WBGene00200684	None	None	-6.70041	0.0480821	0.147728
WBGene00012135	T28F3.9	hypothetical protein	-6.70041	0.0480821	0.147728
WBGene00019213	H20E11.1	hypothetical protein	-6.69688	0.000125123	0.00146476
WBGene00199032	None	None	-6.69684	0.0449762	0.141122
WBGene00021540	Y42H9AR.5	hypothetical protein	-6.69532	0.0158925	0.0678102
WBGene00007635	npr-4	NeuroPeptide Receptor family	-6.695	0.0432446	0.137573
WBGene00020610	None	None	-6.69415	0.0430612	0.137138
WBGene00235301	B0513.90	hypothetical protein	-6.69273	0.0405698	0.131556
WBGene00016659	C45B2.2	hypothetical protein	-6.69226	0.042715	0.136193
WBGene00016090	aexr-2	AEX-2 related neuropeptide Receptor	-6.68456	0.037967	0.126074
WBGene00015071	B0238.7	Carboxylic ester hydrolase	-6.68369	0.0486477	0.148842
WBGene00010316	F59B8.1	hypothetical protein	-6.68101	0.0383471	0.126851
WBGene00195817	None	None	-6.67882	NA	NA
WBGene00007213	C01A2.1	hypothetical protein	-6.67834	0.0385013	0.127159
WBGene00003812	nrf-5	Nose resistant to fluoxetine protein 5	-6.677	0.000608365	0.00549268
WBGene00009259	hpo-34	hypothetical protein	-6.67552	0.00691433	0.0377334
WBGene00006612	trf-1	TNF Receptor Associated Factor (TRAF) homolog	-6.67515	0.0423186	0.135358
WBGene00044571	C46F4.3	hypothetical protein	-6.67425	0.000238672	0.00250958
WBGene00007448	C08F8.6	hypothetical protein	-6.67381	0.0374068	0.1247
WBGene00045268	ttr-42	TransThyretin-Related family domain	-6.67233	0.0434686	0.138038
WBGene00013275	btb-14	BTB/POZ domain-containing protein Y57A10B.3	-6.67186	0.0156852	0.0671784
WBGene00016420	C34G6.3	hypothetical protein	-6.66669	0.0443768	0.139858
WBGene00009162	F26E4.7	hypothetical protein	-6.66558	NA	NA
WBGene00010545	cbp-2	CBP/p300 homolog	-6.66461	NA	NA
WBGene00012222	W03C9.6	hypothetical protein	-6.66376	0.00036246	0.00356787
WBGene00019874	R05C11.2	hypothetical protein	-6.66169	NA	NA
WBGene00045416	Y37H2A.14	hypothetical protein	-6.66157	0.00962689	0.0480301
WBGene00007404	best-5	Bestrophin homolog 5	-6.65689	0.00848589	0.0439797
WBGene00015004	B0034.4	hypothetical protein	-6.65632	0.0051587	0.0301833
WBGene00020580	T19D12.5	hypothetical protein	-6.65515	NA	NA
WBGene00021326	Y34B4A.10	hypothetical protein	-6.65515	NA	NA
WBGene00018779	F53H8.3	hypothetical protein	-6.65276	0.0442095	0.139653
WBGene00020702	T22F7.3	hypothetical protein	-6.65188	NA	NA
WBGene00044363	F22E5.21	hypothetical protein	-6.64504	NA	NA
WBGene00010163	F56H6.2	hypothetical protein	-6.64504	NA	NA
WBGene00009459	F36A2.12	hypothetical protein	-6.64128	NA	NA
WBGene00015358	C02F12.9	hypothetical protein	-6.64106	0.0501154	0.152275
WBGene00008159	C47F8.3	Hexosyltransferase	-6.64106	0.0501154	0.152275
WBGene00016839	C50F2.5	hypothetical protein	-6.64106	0.0501154	0.152275
WBGene00019285	cbn-1	Calcium BiNding protein homolog	-6.64106	0.0501154	0.152275
WBGene00044106	srbc-84	Serpentine Receptor, class BC (class B-like)	-6.64106	0.0501154	0.152275
WBGene00011548	T06G6.6	hypothetical protein	-6.64106	0.0501154	0.152275
WBGene00022213	Y73B3A.11	hypothetical protein	-6.64106	0.0501154	0.152275
WBGene00017128	E04F6.9	hypothetical protein	-6.64055	2.57e-07	6.78e-06
WBGene00010440	ttr-51	TransThyretin-Related family domain	-6.63955	1.81e-07	4.98e-06
WBGene00017499	pud-1.2	Protein Up-regulated in Daf-2(gf)	-6.63926	0.000765752	0.00660603
WBGene00013771	Y113G7C.1	Protein-tyrosine-phosphatase	-6.63783	NA	NA
WBGene00003662	nhr-72	Nuclear Hormone Receptor family	-6.63417	0.0450622	0.141191
WBGene00044637	rft-1	Riboflavin transporter rft-1	-6.63279	NA	NA
WBGene00007875	dod-24	Downstream Of DAF-16 (regulated by DAF-16)	-6.63053	NA	NA
WBGene00020811	T25G12.3	hypothetical protein	-6.63053	NA	NA
WBGene00011643	slc-17.9	SLC (SoLute Carrier) homolog	-6.63029	0.0117261	0.0554733
WBGene00007367	nhr-150	Nuclear hormone receptor family member nhr-150	-6.6301	NA	NA
WBGene00006019	srx-128	Serpentine Receptor, class X	-6.6301	NA	NA
WBGene00003730	nhx-2	Na(+)/H(+) exchanger protein 2	-6.62451	0.00155004	0.0118216
WBGene00011564	ugt-50	Putative UDP-glucuronosyltransferase ugt-50;UDP-GlucuronosylTransferase;UDP-glucuronosyltransferase	-6.62409	0.0205881	0.081508
WBGene00008839	sre-37	Serpentine receptor class epsilon-37	-6.62059	NA	NA
WBGene00022634	ZC581.7	Tyrosine-protein kinase	-6.62059	NA	NA
WBGene00004235	ptr-21	PaTched Related family	-6.61735	5.64e-08	1.79e-06
WBGene00015306	C01G5.4	hypothetical protein	-6.61279	NA	NA
WBGene00008529	F02E9.3	hypothetical protein	-6.60991	0.018089	0.0743411
WBGene00004267	rab-3	RAB family;Ras-related protein Rab-3	-6.60695	0.00359699	0.0228128
WBGene00018798	gnrr-1	human GoNadotropin-Releasing hormone Receptor (GnRHR) related	-6.60509	NA	NA
WBGene00017961	nhr-180	Nuclear Hormone Receptor family	-6.60509	NA	NA
WBGene00009628	tatn-1	Tyrosine AminoTraNsferase	-6.60509	NA	NA
WBGene00005938	srx-47	Serpentine Receptor, class X	-6.60172	0.0420092	0.134681
WBGene00019099	F59B1.6	hypothetical protein	-6.59959	NA	NA
WBGene00077615	None	None	-6.59959	NA	NA
WBGene00044551	ZK105.8	hypothetical protein	-6.59959	NA	NA
WBGene00044477	F49F1.14	hypothetical protein	-6.59796	NA	NA
WBGene00011774	ttr-54	TransThyretin-Related family domain	-6.59692	0.00359811	0.0228128
WBGene00006526	tax-4	Cyclic nucleotide-gated cation channel	-6.5935	0.0517381	0.155877
WBGene00003449	msp-56	Major sperm protein 10/36/56/76	-6.59316	NA	NA
WBGene00010589	cyp-33D1	CYtochrome P450 family	-6.58691	NA	NA
WBGene00011894	ttr-23	TransThyretin-Related family domain	-6.58535	NA	NA
WBGene00044773	C08A9.10	hypothetical protein	-6.58469	NA	NA
WBGene00018273	F41C3.7	hypothetical protein	-6.57916	0.0523127	0.156966
WBGene00015077	None	None	-6.57916	0.0523127	0.156966
WBGene00201292	None	None	-6.57916	0.0523127	0.156966
WBGene00005945	srx-54	Serpentine Receptor, class X	-6.57916	0.0523127	0.156966
WBGene00011385	T02G6.2	hypothetical protein	-6.57916	0.0523127	0.156966
WBGene00044020	ZK856.14	hypothetical protein	-6.57916	0.0523127	0.156966
WBGene00003371	mlc-3	Myosin Light Chain;Myosin, essential light chain	-6.57884	8.54e-06	0.000145497
WBGene00015637	srxa-5	Serpentine Receptor, class XA	-6.57867	NA	NA
WBGene00044733	W08F4.13	hypothetical protein	-6.57867	NA	NA
WBGene00044361	K09F6.11	hypothetical protein	-6.57828	NA	NA
WBGene00014246	ZK1307.3	hypothetical protein	-6.57828	NA	NA
WBGene00015361	C02H6.1	Glycoprotein-N-acetylgalactosamine 3-beta-galactosyltransferase 1	-6.5743	0.0158522	0.0677163
WBGene00044452	Y102E9.5	hypothetical protein	-6.57421	0.000615591	0.00554433
WBGene00015685	C10G11.1	hypothetical protein	-6.57011	0.0471955	0.146013
WBGene00020380	T09B4.6	hypothetical protein	-6.56983	0.0478566	0.147637
WBGene00017302	F09F7.5	hypothetical protein	-6.56844	0.00016024	0.0017996
WBGene00009091	F23D12.7	hypothetical protein	-6.56818	0.000268591	0.0027719
WBGene00001995	hpl-1	HP1 Like (heterochromatin protein)	-6.56568	1.57e-07	4.37e-06
WBGene00044472	dct-8	DAF-16/FOXO Controlled, germline Tumor affecting	-6.56555	NA	NA
WBGene00007841	C31C9.7	hypothetical protein	-6.56545	0.00350792	0.022447
WBGene00010634	K07F5.6	hypothetical protein	-6.564	NA	NA
WBGene00003356	None	None	-6.5579	9.72e-05	0.00118598
WBGene00009288	F31C3.6	hypothetical protein	-6.55746	NA	NA
WBGene00168401	None	None	-6.55665	NA	NA
WBGene00020905	T28H11.7	hypothetical protein	-6.55665	NA	NA
WBGene00021006	dct-9	Major sperm protein	-6.55623	NA	NA
WBGene00018314	F41H10.1	hypothetical protein	-6.55463	0.0418536	0.134494
WBGene00011928	cutl-12	CUTiclin-Like	-6.55224	NA	NA
WBGene00012754	Y41C4A.7	hypothetical protein	-6.55224	NA	NA
WBGene00015546	C06G1.2	hypothetical protein	-6.54645	0.0535064	0.158994
WBGene00007474	C08H9.15	hypothetical protein	-6.5433	0.0216901	0.0849688
WBGene00023415	F16C3.3	hypothetical protein	-6.54301	NA	NA
WBGene00018856	None	None	-6.54095	NA	NA
WBGene00015966	C18C4.7	hypothetical protein	-6.53651	0.00647247	0.0357712
WBGene00007716	fbxa-82	F-box A protein	-6.53615	0.0538869	0.159766
WBGene00219608	None	None	-6.5347	NA	NA
WBGene00007239	C01G10.14	Major sperm protein	-6.53299	NA	NA
WBGene00018734	F53A10.2	hypothetical protein	-6.53199	0.000871674	0.00735895
WBGene00005178	srg-21	Serpentine receptor class gamma	-6.52915	0.0459944	0.143219
WBGene00077679	K11E4.6	hypothetical protein	-6.52532	NA	NA
WBGene00006627	tsp-1	Tetraspanin-1	-6.51537	0.0448215	0.140716
WBGene00021128	W10C8.5	hypothetical protein	-6.51461	7.4e-08	2.26e-06
WBGene00044547	C13A2.12	hypothetical protein	-6.51448	0.0546946	0.161237
WBGene00044301	lgc-28	Ligand-Gated ion Channel	-6.51448	0.0546946	0.161237
WBGene00019932	None	None	-6.51448	0.0546946	0.161237
WBGene00077556	None	None	-6.51448	0.0546946	0.161237
WBGene00006217	str-173	Seven TM Receptor	-6.51448	0.0546946	0.161237
WBGene00001758	gst-10	Glutathione S-Transferase;Glutathione S-transferase P 10	-6.51393	0.000440946	0.00420077
WBGene00167783	None	None	-6.5124	NA	NA
WBGene00005179	srg-22	Serpentine receptor class gamma	-6.5124	NA	NA
WBGene00021650	Y47G6A.26	hypothetical protein	-6.5124	NA	NA
WBGene00020756	T24A6.20	hypothetical protein	-6.5091	0.00163337	0.012221
WBGene00005040	sra-14	Serpentine Receptor, class A (alpha)	-6.50525	0.0508133	0.153691
WBGene00000111	alh-5	Aldehyde dehydrogenase	-6.50496	0.0149858	0.065406
WBGene00001772	gst-24	Glutathione S-Transferase	-6.50412	4.82e-15	1.66e-12
WBGene00219945	None	None	-6.504	0.0519197	0.156254
WBGene00000216	asp-3	Aspartic protease 3	-6.50149	0.000132365	0.00153652
WBGene00016679	C45G9.8	hypothetical protein	-6.50009	NA	NA
WBGene00008492	F01D5.1	hypothetical protein	-6.50009	NA	NA
WBGene00021531	Y42G9A.1	hypothetical protein	-6.50009	NA	NA
WBGene00007758	C27A7.8	hypothetical protein	-6.49457	0.0512017	0.154619
WBGene00194744	Y38H6C.25	hypothetical protein	-6.48975	NA	NA
WBGene00198858	None	None	-6.48902	0.0533347	0.158697
WBGene00015295	acl-12	Putative 1-acyl-sn-glycerol-3-phosphate acyltransferase acl-12	-6.48837	2.5e-06	4.81e-05
WBGene00016215	glb-10	GLoBin related	-6.48633	0.00321349	0.020976
WBGene00021095	mlt-8	hypothetical protein	-6.48204	0.0528454	0.157922
WBGene00018144	F37C4.4	hypothetical protein	-6.48049	0.0324169	0.112063
WBGene00000728	col-155	Putative cuticle collagen 155	-6.47944	0.056023	0.163742
WBGene00002039	hum-6	Unconventional myosin heavy chain 6	-6.47625	4.96e-05	0.00066612
WBGene00022728	ZK402.1	hypothetical protein	-6.47318	7.48e-05	0.000951319
WBGene00016530	C39D10.2	hypothetical protein	-6.47108	0.0120893	0.05673
WBGene00007057	ant-1.2	Adenine Nucleotide Translocator	-6.47039	0.0563701	0.164409
WBGene00016864	C52A10.3	hypothetical protein	-6.46993	NA	NA
WBGene00017679	F21F8.5	hypothetical protein	-6.46675	NA	NA
WBGene00044354	ZK418.11	hypothetical protein	-6.46675	NA	NA
WBGene00014121	ZK858.8	hypothetical protein	-6.46675	NA	NA
WBGene00194681	None	None	-6.46671	0.0546294	0.161237
WBGene00003466	msp-79	Major sperm protein 77/79	-6.46585	NA	NA
WBGene00020369	T08H10.1	hypothetical protein	-6.46499	0.00192136	0.013842
WBGene00016335	gba-1	Putative glucosylceramidase 1	-6.46184	NA	NA
WBGene00001841	hen-1	HEsitatioN behavior	-6.45851	0.0198242	0.0793472
WBGene00001064	dpy-2	Cuticle collagen dpy-2	-6.45585	NA	NA
WBGene00008599	F09A5.2	Putative tyrosine-protein kinase F09A5.2	-6.45585	NA	NA
WBGene00020587	ugt-9	UDP-GlucuronosylTransferase	-6.45585	NA	NA
WBGene00000023	abt-5	ABC Transporter family	-6.44678	0.057285	0.166287
WBGene00018982	abt-6	ABC Transporter family	-6.44678	0.057285	0.166287
WBGene00023465	None	None	-6.44678	0.057285	0.166287
WBGene00009619	npr-6	NeuroPeptide Receptor family	-6.44678	0.057285	0.166287
WBGene00006412	nlg-1	NeuroLiGin family;Neuroligin-1	-6.44452	0.0154536	0.0668705
WBGene00014046	clec-60	C-type LECtin	-6.44337	NA	NA
WBGene00009382	F34H10.5	hypothetical protein	-6.44337	NA	NA
WBGene00017345	None	None	-6.44337	NA	NA
WBGene00008301	pals-39	Protein containing ALS2cr12 (ALS2CR12) signature	-6.44142	NA	NA
WBGene00198069	None	None	-6.44073	0.0532336	0.158652
WBGene00018353	fbxa-182	F-box A protein	-6.43695	NA	NA
WBGene00017838	F26G1.2	hypothetical protein	-6.43644	0.0556618	0.163032
WBGene00001164	efn-3	Eph(F)riN	-6.43543	0.0577291	0.167269
WBGene00206482	B0416.10	hypothetical protein	-6.43322	NA	NA
WBGene00019022	F58A6.1	hypothetical protein	-6.43322	NA	NA
WBGene00022326	fbxa-14	F-box A protein	-6.43322	NA	NA
WBGene00021135	W10G11.2	hypothetical protein	-6.43322	NA	NA
WBGene00016730	C46H11.6	hypothetical protein	-6.43097	0.0248578	0.0924927
WBGene00044511	clec-181	C-type LECtin	-6.4256	NA	NA
WBGene00007763	C27B7.6	Putative serine/threonine-protein phosphatase C27B7.6	-6.42174	0.0501082	0.152275
WBGene00006790	unc-55	hypothetical protein	-6.4196	NA	NA
WBGene00201508	None	None	-6.41693	NA	NA
WBGene00012032	T26C5.2	hypothetical protein	-6.41526	0.0547346	0.161299
WBGene00009513	sfxn-1.2	Sideroflexin	-6.41233	NA	NA
WBGene00018729	F53A9.6	hypothetical protein	-6.41022	NA	NA
WBGene00001991	hot-6	Homolog of Odr-2 (Two)	-6.41022	NA	NA
WBGene00219709	None	None	-6.41022	NA	NA
WBGene00007103	crm-1	CRiM (Cysteine Rich motor neuron protein) homolog	-6.40954	0.00391977	0.0242132
WBGene00009931	F52D10.4	hypothetical protein	-6.4093	0.00827103	0.0431554
WBGene00008917	F17C11.6	hypothetical protein	-6.40449	0.0558989	0.163516
WBGene00018289	F41E6.8	hypothetical protein	-6.40017	0.0525197	0.157374
WBGene00010265	F58G1.3	Serine/threonine-protein phosphatase	-6.39544	NA	NA
WBGene00045096	K01A6.7	hypothetical protein	-6.39544	NA	NA
WBGene00016080	None	None	-6.39544	NA	NA
WBGene00168555	None	None	-6.39544	NA	NA
WBGene00195820	None	None	-6.39239	NA	NA
WBGene00008259	C52E4.7	hypothetical protein	-6.39106	0.0594932	0.170326
WBGene00043065	C55C3.7	hypothetical protein	-6.39106	0.0594932	0.170326
WBGene00021185	Y9C12A.1	hypothetical protein	-6.39002	0.057757	0.167304
WBGene00019324	K02F2.5	hypothetical protein	-6.3839	0.00447795	0.0269384
WBGene00008808	ntr-2	Nematocin receptor 2	-6.38264	NA	NA
WBGene00010648	K08C7.6	hypothetical protein	-6.38174	7.62e-06	0.000131153
WBGene00016283	zmp-3	Matrix metalloproteinase-C	-6.38106	NA	NA
WBGene00011192	srh-24	Serpentine Receptor, class H	-6.37909	NA	NA
WBGene00008824	F14H3.5	hypothetical protein	-6.37726	NA	NA
WBGene00005082	srd-4	Serpentine Receptor, class D (delta)	-6.37726	NA	NA
WBGene00001391	far-7	Fatty Acid/Retinol binding protein	-6.37579	0.0104942	0.0513599
WBGene00020997	gpa-18	G Protein, Alpha subunit	-6.37573	0.0601129	0.171346
WBGene00044006	nlp-82	Neuropeptide-Like Protein	-6.37573	0.0601129	0.171346
WBGene00013051	None	None	-6.37573	0.0601129	0.171346
WBGene00005443	srh-236	Serpentine Receptor, class H	-6.37573	0.0601129	0.171346
WBGene00018877	aman-1	Alpha-mannosidase	-6.37522	NA	NA
WBGene00016040	C24A11.1	hypothetical protein	-6.37323	0.0577044	0.167241
WBGene00021969	Y57G7A.6	hypothetical protein	-6.37172	0.0574763	0.166712
WBGene00022486	fbxa-61	F-box A protein	-6.37086	NA	NA
WBGene00195267	None	None	-6.37086	NA	NA
WBGene00009463	F36D1.4	hypothetical protein	-6.36862	NA	NA
WBGene00011727	T12A7.6	hypothetical protein	-6.36808	4.21e-05	0.000583072
WBGene00219689	None	None	-6.36297	9.12e-05	0.00112387
WBGene00008333	C55A6.4	hypothetical protein	-6.35843	0.00221272	0.0154764
WBGene00019461	K07A3.3	hypothetical protein	-6.358	0.0132005	0.0602308
WBGene00017374	ttr-41	TransThyretin-Related family domain	-6.3577	2.96e-06	5.62e-05
WBGene00016058	nspd-3	Nematode Specific Peptide family, group D	-6.35299	0.01036	0.0509517
WBGene00201435	None	None	-6.35233	NA	NA
WBGene00007156	B0379.2	hypothetical protein	-6.34751	0.0588345	0.169098
WBGene00021874	None	None	-6.34751	0.0588345	0.169098
WBGene00008955	F19D8.2	hypothetical protein	-6.34586	NA	NA
WBGene00002112	ins-29	INSulin related	-6.34586	NA	NA
WBGene00171655	None	None	-6.34586	NA	NA
WBGene00017808	nspd-9	Nematode Specific Peptide family, group D	-6.34586	NA	NA
WBGene00011654	oac-44	O-ACyltransferase homolog	-6.34586	NA	NA
WBGene00007649	C17G1.2	hypothetical protein	-6.34097	6.11e-05	0.000796279
WBGene00012959	Y47H10A.3	hypothetical protein	-6.34077	0.00945313	0.0473771
WBGene00196625	None	None	-6.33893	NA	NA
WBGene00012143	T28H10.2	hypothetical protein	-6.33893	NA	NA
WBGene00011838	T19C4.1	hypothetical protein	-6.3332	NA	NA
WBGene00018298	nlp-50	Neuropeptide-Like Protein	-6.32713	0.0621135	0.17533
WBGene00197775	None	None	-6.32535	0.00302594	0.019964
WBGene00022416	Y102A11A.6	hypothetical protein	-6.32489	0.0622071	0.175549
WBGene00007285	C04A11.1	hypothetical protein	-6.32137	NA	NA
WBGene00019395	K04F10.2	Protein KIAA0556 homolog	-6.32042	NA	NA
WBGene00021598	Y46E12BR.1	hypothetical protein	-6.32042	NA	NA
WBGene00013389	Y62H9A.1	hypothetical protein	-6.32042	NA	NA
WBGene00016505	ttr-33	TransThyretin-Related family domain	-6.32004	NA	NA
WBGene00012212	W02D9.6	hypothetical protein	-6.31845	0.0148134	0.0649872
WBGene00023296	None	None	-6.31844	NA	NA
WBGene00010434	H40L08.3	hypothetical protein	-6.3156	0.0625965	0.175991
WBGene00015196	B0454.5	hypothetical protein	-6.31555	0.00527218	0.0306296
WBGene00044292	F56D6.8	hypothetical protein	-6.31532	0.0131699	0.0601159
WBGene00015085	B0244.10	Putative G-protein coupled receptor B0244.10;hypothetical protein	-6.30676	0.0149993	0.065439
WBGene00003597	nhl-1	NHL (ring finger b-box coiled coil) domain containing;RING finger protein nhl-1	-6.30476	0.0422533	0.135228
WBGene00015247	B0545.4	hypothetical protein	-6.30396	0.000238578	0.00250958
WBGene00008491	bgnt-1.1	B3GNT1, Beta-1,3-N-acetylGucosamiNylTransferase 1, homolog	-6.30355	NA	NA
WBGene00000033	abu-10	Activated in Blocked Unfolded protein response	-6.301	0.0632119	0.176314
WBGene00015495	C05E11.6	hypothetical protein	-6.301	0.0632119	0.176314
WBGene00000599	col-10	Cuticle collagen 10	-6.301	0.0632119	0.176314
WBGene00016428	dmsr-7	DroMyoSuppressin Receptor related	-6.301	0.0632119	0.176314
WBGene00010349	dyf-18	hypothetical protein	-6.301	0.0632119	0.176314
WBGene00018027	F35A5.5	hypothetical protein	-6.301	0.0632119	0.176314
WBGene00009805	F47B8.4	hypothetical protein	-6.301	0.0632119	0.176314
WBGene00010948	M195.2	hypothetical protein	-6.301	0.0632119	0.176314
WBGene00003647	nhr-57	Nuclear hormone receptor family member nhr-57	-6.301	0.0632119	0.176314
WBGene00014839	None	None	-6.301	0.0632119	0.176314
WBGene00166150	None	None	-6.301	0.0632119	0.176314
WBGene00169429	None	None	-6.301	0.0632119	0.176314
WBGene00173044	None	None	-6.301	0.0632119	0.176314
WBGene00019948	R08C7.4	hypothetical protein	-6.301	0.0632119	0.176314
WBGene00020003	R11E3.1	Tyrosine-protein kinase	-6.301	0.0632119	0.176314
WBGene00006209	str-164	Seven TM Receptor	-6.301	0.0632119	0.176314
WBGene00004346	rgs-3	Regulator of G protein Signaling;Regulator of G-protein signaling rgs-3	-6.29667	0.0586788	0.168973
WBGene00012162	sek-6	SAPK/ERK kinase	-6.29652	0.0139827	0.0626612
WBGene00016752	C48E7.7	hypothetical protein	-6.29602	0.0528858	0.158
WBGene00005530	sri-18	Serpentine Receptor, class I	-6.29583	0.0634314	0.176703
WBGene00198901	None	None	-6.29452	NA	NA
WBGene00199336	None	None	-6.29452	NA	NA
WBGene00010643	K07G5.4	hypothetical protein	-6.28973	NA	NA
WBGene00003338	None	None	-6.27971	NA	NA
WBGene00077570	None	None	-6.27632	0.0565583	0.164775
WBGene00013042	cccp-1	Conserved Coiled-Coil Protein	-6.27614	0.000661659	0.00587308
WBGene00044557	ZC13.10	hypothetical protein	-6.27595	0.0642802	0.178214
WBGene00010236	F58B4.3	hypothetical protein	-6.2757	0.0562855	0.164206
WBGene00044471	F56D6.9	hypothetical protein	-6.27437	0.00120805	0.00961823
WBGene00018293	F41E6.12	hypothetical protein	-6.27351	0.000128936	0.00150621
WBGene00011955	cdka-1	Cyclin-dependent kinase 5 activator 1	-6.27139	NA	NA
WBGene00018227	nep-15	NEPrilysin metallopeptidase family	-6.26814	NA	NA
WBGene00167028	None	None	-6.26814	NA	NA
WBGene00006075	str-7	Seven TM Receptor	-6.26814	NA	NA
WBGene00016052	dod-3	Downstream Of DAF-16 (regulated by DAF-16)	-6.26731	0.000982759	0.00816577
WBGene00013146	Y53C12B.7	hypothetical protein	-6.26712	NA	NA
WBGene00021236	pud-1.2	Protein Up-regulated in Daf-2(gf)	-6.26603	0.000842564	0.00715694
WBGene00015756	C14C6.2	hypothetical protein	-6.26395	NA	NA
WBGene00020081	None	None	-6.26395	NA	NA
WBGene00003457	msp-64	Major sperm protein 19/31/40/45/50/51/53/59/61/65/81/113/142	-6.26317	0.0648308	0.179192
WBGene00008395	D1086.8	hypothetical protein	-6.26298	0.00596929	0.0337253
WBGene00017310	F09G2.1	hypothetical protein	-6.25738	NA	NA
WBGene00197240	None	None	-6.25738	NA	NA
WBGene00077553	C26C6.10	hypothetical protein	-6.25659	0.0155645	0.0669796
WBGene00009680	msd-1	Major Sperm protein Domain containing	-6.25566	0.0644181	0.178551
WBGene00194726	R13A5.15	Serpentine receptor class gamma	-6.25458	0.000185611	0.00204302
WBGene00019203	ttr-47	TransThyretin-Related family domain	-6.25078	8.1e-09	3.27e-07
WBGene00166564	None	None	-6.25063	0.0577855	0.167304
WBGene00005900	srx-9	Serpentine Receptor, class X	-6.24503	0.0635187	0.17683
WBGene00015748	C14A11.2	hypothetical protein	-6.23982	0.0658472	0.181172
WBGene00019578	K09E3.7	hypothetical protein	-6.23806	NA	NA
WBGene00077436	None	None	-6.23806	NA	NA
WBGene00044724	R02E4.3	hypothetical protein	-6.23806	NA	NA
WBGene00021970	srz-64	Serpentine Receptor, class Z	-6.23806	NA	NA
WBGene00011364	T02B5.3	Carboxylic ester hydrolase	-6.23806	NA	NA
WBGene00003879	ora-1	Onchocerca Related Antigen family	-6.23759	0.0556998	0.163081
WBGene00001244	elo-6	Elongation of very long chain fatty acids protein 6	-6.22924	1.68e-05	0.000264664
WBGene00010936	ztf-14	Zinc finger putative Transcription Factor family	-6.22885	0.00617241	0.0344609
WBGene00018462	F45E1.1	hypothetical protein	-6.22722	0.000296485	0.003017
WBGene00077445	Y51A2A.12	hypothetical protein	-6.22322	0.0648439	0.179192
WBGene00009695	clp-8	CaLPain family	-6.2222	0.0666231	0.182421
WBGene00022637	nhr-252	Nuclear Hormone Receptor family	-6.2222	0.0666231	0.182421
WBGene00003741	nlp-3	Neuropeptide-Like Protein	-6.2222	0.0666231	0.182421
WBGene00200695	None	None	-6.2222	0.0666231	0.182421
WBGene00018162	nspb-3	Nematode Specific Peptide family, group B	-6.2222	0.0666231	0.182421
WBGene00004994	spp-9	SaPosin-like Protein family	-6.2222	0.0666231	0.182421
WBGene00013388	Y62F5A.10	hypothetical protein	-6.21901	0.0229629	0.0878591
WBGene00020873	None	None	-6.21878	NA	NA
WBGene00195454	None	None	-6.21796	0.0646605	0.178864
WBGene00007996	C38C6.3	hypothetical protein	-6.21391	NA	NA
WBGene00044000	None	None	-6.21391	NA	NA
WBGene00005696	sru-33	pseudo	-6.21391	NA	NA
WBGene00015417	C04C3.7	hypothetical protein	-6.2117	NA	NA
WBGene00015794	C15F1.1	hypothetical protein	-6.2117	NA	NA
WBGene00020394	T10B5.8	hypothetical protein	-6.2117	NA	NA
WBGene00022641	ZK6.6	hypothetical protein	-6.2117	NA	NA
WBGene00013723	Y106G6H.13	hypothetical protein	-6.20949	NA	NA
WBGene00012294	nspa-8	Nematode Specific Peptide family, group A	-6.20667	0.000644751	0.00575072
WBGene00021060	dct-11	DAF-16/FOXO Controlled, germline Tumor affecting	-6.20314	0.00322424	0.0210337
WBGene00016683	C45G9.12	hypothetical protein	-6.19828	0.0592958	0.170092
WBGene00009475	F36F2.1	hypothetical protein	-6.19456	0.0678552	0.184696
WBGene00022497	Y119D3B.21	hypothetical protein	-6.1919	0.000727952	0.00633433
WBGene00019055	F58F9.1	hypothetical protein	-6.191	0.0662427	0.18183
WBGene00018205	F39F10.5	hypothetical protein	-6.19042	NA	NA
WBGene00013854	cyc-2.2	Probable cytochrome c 2.2	-6.186	NA	NA
WBGene00009457	F36A2.10	hypothetical protein	-6.186	NA	NA
WBGene00010342	F59F5.3	hypothetical protein	-6.186	NA	NA
WBGene00012876	None	None	-6.186	NA	NA
WBGene00201884	None	None	-6.186	NA	NA
WBGene00202006	None	None	-6.186	NA	NA
WBGene00007315	C04H5.7	hypothetical protein	-6.18541	NA	NA
WBGene00022392	Y97E10AL.1	hypothetical protein	-6.18485	NA	NA
WBGene00000528	clh-1	Chloride channel protein	-6.18155	3.54e-06	6.6e-05
WBGene00198431	None	None	-6.17981	0.0685202	0.186094
WBGene00022650	ZK84.2	hypothetical protein	-6.17912	0.0685513	0.186122
WBGene00022181	pho-9	intestinal acid PHOsphatase	-6.17821	0.000105262	0.00126716
WBGene00017501	pud-3	Protein Up-regulated in Daf-2(gf)	-6.17555	0.0120239	0.0564949
WBGene00010558	ptp-4	Tyrosine-protein phosphatase 4	-6.17443	0.0603212	0.171541
WBGene00021965	Y57G7A.1	hypothetical protein	-6.17367	0.000581243	0.00529104
WBGene00001912	his-37	Histone H4	-6.16948	0.000600303	0.00543766
WBGene00012387	Y6B3B.1	hypothetical protein	-6.16884	0.000152539	0.00172539
WBGene00017754	F23F12.8	hypothetical protein	-6.16584	0.00484179	0.0286899
WBGene00010979	R02D5.6	Serpentine receptor class gamma;hypothetical protein	-6.16084	0.0693837	0.187701
WBGene00009963	fipr-26	FIP (Fungus-Induced Protein) Related	-6.1608	0.0685127	0.186094
WBGene00020690	T22E5.1	hypothetical protein	-6.16045	0.000279073	0.00285559
WBGene00044920	None	None	-6.1603	1.13e-05	0.000187624
WBGene00010880	M05D6.8	hypothetical protein	-6.15755	NA	NA
WBGene00018414	nstp-8	Nucleotide Sugar TransPorter family	-6.15755	NA	NA
WBGene00044035	F27E5.7	hypothetical protein	-6.15748	NA	NA
WBGene00011000	R03G8.6	Aminopeptidase	-6.15748	NA	NA
WBGene00004827	skr-21	SKp1 Related (ubiquitin ligase complex component)	-6.15748	NA	NA
WBGene00007601	C15C6.2	hypothetical protein	-6.15644	NA	NA
WBGene00194849	K09A9.8	hypothetical protein	-6.15611	1.46e-06	3.01e-05
WBGene00201905	None	None	-6.15573	NA	NA
WBGene00001795	gtl-1	Gon-Two Like (TRP subfamily)	-6.14641	0.0136878	0.0617153
WBGene00194934	ZK809.9	hypothetical protein	-6.14544	0.0135161	0.0611404
WBGene00219208	B0365.9	hypothetical protein	-6.14467	NA	NA
WBGene00015094	B0261.6	hypothetical protein	-6.14362	0.0143321	0.063583
WBGene00011707	T11B7.2	hypothetical protein	-6.14262	0.00060804	0.00549268
WBGene00007423	C08B6.2	hypothetical protein	-6.13884	0.0703964	0.188717
WBGene00015875	C17A2.7	hypothetical protein	-6.13884	0.0703964	0.188717
WBGene00018050	clec-139	C-type LECtin	-6.13884	0.0703964	0.188717
WBGene00017995	F32E10.8	hypothetical protein	-6.13884	0.0703964	0.188717
WBGene00195174	K08E5.6	hypothetical protein	-6.13884	0.0703964	0.188717
WBGene00019654	K11G9.3	Carboxylic ester hydrolase	-6.13884	0.0703964	0.188717
WBGene00196552	None	None	-6.13884	0.0703964	0.188717
WBGene00196695	None	None	-6.13884	0.0703964	0.188717
WBGene00198643	None	None	-6.13884	0.0703964	0.188717
WBGene00199819	None	None	-6.13884	0.0703964	0.188717
WBGene00019870	R04E5.7	hypothetical protein	-6.13884	0.0703964	0.188717
WBGene00004394	rol-1	ROLler: helically twisted, animals roll when moving	-6.13884	0.0703964	0.188717
WBGene00008029	scl-7	SCP-Like extracellular protein	-6.13884	0.0703964	0.188717
WBGene00020752	srbc-68	Serpentine Receptor, class BC (class B-like)	-6.13884	0.0703964	0.188717
WBGene00044783	T26H5.10	hypothetical protein	-6.13884	0.0703964	0.188717
WBGene00017408	sdz-11	SKN-1 Dependent Zygotic transcript	-6.13768	NA	NA
WBGene00018392	insc-1	INSCuteable (Drososphila asymmetric cell division protein) homolog	-6.12959	NA	NA
WBGene00219822	None	None	-6.12852	NA	NA
WBGene00011134	ssp-33	Sperm Specific family, class P	-6.12852	NA	NA
WBGene00044552	Y97E10AR.8	hypothetical protein	-6.12838	0.0184495	0.0752623
WBGene00021160	gba-4	Putative glucosylceramidase 4	-6.12713	0.0019325	0.0138947
WBGene00219784	None	None	-6.12693	NA	NA
WBGene00000523	clc-2	Clc-like protein 2	-6.1202	NA	NA
WBGene00010136	F55H12.5	hypothetical protein	-6.11993	0.0712764	0.19026
WBGene00196747	None	None	-6.11641	0.0141121	0.0630368
WBGene00015224	B0507.7	hypothetical protein	-6.1126	NA	NA
WBGene00044636	B0393.9	hypothetical protein	-6.11243	0.000336409	0.00335226
WBGene00219887	None	None	-6.11078	0.0635226	0.17683
WBGene00200854	None	None	-6.10864	0.027622	0.0998857
WBGene00016160	C27D6.1	hypothetical protein	-6.10508	0.0166289	0.0701094
WBGene00019405	K05F1.1	hypothetical protein	-6.10336	0.0343721	0.11684
WBGene00017446	F14B8.4	hypothetical protein	-6.10272	0.0720851	0.191862
WBGene00013906	ugt-5	UDP-GlucuronosylTransferase;UDP-glucuronosyltransferase	-6.10167	NA	NA
WBGene00000025	abu-2	Activated in Blocked Unfolded protein response	-6.10115	NA	NA
WBGene00001592	glc-2	Glutamate-gated chloride channel subunit beta	-6.10115	NA	NA
WBGene00010708	phf-33	PHd Finger family	-6.10115	NA	NA
WBGene00019046	F58E2.2	hypothetical protein	-6.10007	0.0722101	0.191884
WBGene00018213	F39H12.2	hypothetical protein	-6.0989	NA	NA
WBGene00044785	None	None	-6.0989	NA	NA
WBGene00196015	None	None	-6.0989	NA	NA
WBGene00044587	srz-105	Serpentine Receptor, class Z	-6.0989	NA	NA
WBGene00004211	ptd-2	disPaTcheD family	-6.09739	0.0372798	0.124428
WBGene00020794	T25D1.2	hypothetical protein	-6.09352	0.0725206	0.192419
WBGene00014905	None	None	-6.09212	NA	NA
WBGene00008596	clec-54	C-type LECtin	-6.08656	0.0494956	0.150841
WBGene00001461	flp-18	SVPGVLRF-amide 3	-6.08574	0.0355958	0.119966
WBGene00003092	lys-3	Lysozyme-like protein 3	-6.08419	NA	NA
WBGene00010432	H39E23.2	hypothetical protein	-6.08407	0.07297	0.19328
WBGene00001705	grd-16	GRounDhog (hedgehog-like family)	-6.08376	NA	NA
WBGene00006222	str-178	Seven TM Receptor	-6.08376	NA	NA
WBGene00021805	Y53G8AM.5	hypothetical protein	-6.08376	NA	NA
WBGene00008912	F17C8.7	hypothetical protein	-6.08065	0.0135658	0.061315
WBGene00010031	F54B11.8	hypothetical protein	-6.07823	0.073249	0.193599
WBGene00206392	F47D2.11	hypothetical protein	-6.07687	NA	NA
WBGene00010994	lgc-25	Ligand-Gated ion Channel	-6.07616	0.0725464	0.192441
WBGene00086569	F38A6.5	hypothetical protein	-6.07567	0.0730226	0.193287
WBGene00002200	kin-16	Receptor-like tyrosine-protein kinase kin-16	-6.07466	0.0734199	0.193781
WBGene00013222	dmsr-6	DroMyoSuppressin Receptor related	-6.07355	0.0322469	0.111712
WBGene00021134	W10G11.1	hypothetical protein	-6.07315	0.0734926	0.193827
WBGene00007398	C07A4.3	hypothetical protein	-6.07214	NA	NA
WBGene00003706	nhr-116	Nuclear Hormone Receptor family	-6.07214	NA	NA
WBGene00005306	srh-85	Serpentine Receptor, class H	-6.07214	NA	NA
WBGene00020577	T19D12.2	hypothetical protein	-6.07214	NA	NA
WBGene00010454	K01B6.3	hypothetical protein	-6.0717	NA	NA
WBGene00020675	T22B11.1	hypothetical protein	-6.06894	0.0736947	0.194136
WBGene00018123	F36H12.9	hypothetical protein	-6.06866	NA	NA
WBGene00002181	kal-1	human KALlmann syndrome homolog	-6.06417	NA	NA
WBGene00019204	H14N18.4	hypothetical protein	-6.06396	NA	NA
WBGene00007743	C26C6.9	hypothetical protein	-6.06358	0.00156984	0.0118906
WBGene00022789	lron-2	eLRR (extracellular Leucine-Rich Repeat) ONly	-6.06076	0.0382287	0.126676
WBGene00194997	None	None	-6.05989	0.0174872	0.0728152
WBGene00017691	ilys-5	Invertebrate LYSozyme	-6.05723	8.65e-05	0.00107772
WBGene00008793	F14D7.6	hypothetical protein	-6.05651	0.0351864	0.11884
WBGene00007869	C32H11.6	hypothetical protein	-6.05036	0.0745923	0.195661
WBGene00050455	None	None	-6.05036	0.0745923	0.195661
WBGene00199049	None	None	-6.05036	0.0745923	0.195661
WBGene00219417	None	None	-6.05036	0.0745923	0.195661
WBGene00255435	None	None	-6.05036	0.0745923	0.195661
WBGene00005618	srj-33	Serpentine Receptor, class J	-6.05036	0.0745923	0.195661
WBGene00012215	W02D9.9	hypothetical protein	-6.05036	0.0745923	0.195661
WBGene00009629	sprr-2	Sex Peptide Receptor (Drosophila) Related	-6.04742	3.44e-06	6.45e-05
WBGene00001881	his-68	Histone H2A	-6.04692	NA	NA
WBGene00012145	nlp-46	Neuropeptide-Like Protein	-6.04638	NA	NA
WBGene00219308	W06G6.20	hypothetical protein	-6.04593	0.0746715	0.195776
WBGene00010007	F53H4.2	hypothetical protein	-6.04544	0.0748317	0.196093
WBGene00022285	Y75B7AL.2	hypothetical protein	-6.04496	0.0748554	0.196093
WBGene00016548	hpo-7	hypothetical protein	-6.0435	0.0749264	0.196204
WBGene00016212	C29F5.3	hypothetical protein	-6.04291	0.0039955	0.0246535
WBGene00009169	F26F2.4	hypothetical protein	-6.04253	NA	NA
WBGene00003856	odr-10	Serpentine receptor class r-10	-6.04253	NA	NA
WBGene00249826	None	None	-6.03878	NA	NA
WBGene00019470	cyp-35B3	CYtochrome P450 family	-6.03777	NA	NA
WBGene00044300	D1022.9	hypothetical protein	-6.03777	NA	NA
WBGene00009519	F38A1.6	hypothetical protein	-6.03777	NA	NA
WBGene00006057	None	None	-6.03777	NA	NA
WBGene00008076	lgc-43	Ligand-Gated ion Channel	-6.03744	NA	NA
WBGene00050016	None	None	-6.03536	NA	NA
WBGene00003701	nhr-111	Nuclear hormone receptor family member nhr-111	-6.03457	0.0753625	0.196933
WBGene00003463	msp-76	Major sperm protein 10/36/56/76	-6.03119	0.0467389	0.144844
WBGene00006677	twk-24	TWiK family of potassium channels	-6.03107	0.018341	0.0749517
WBGene00008558	F07H5.7	hypothetical protein	-6.02833	0.0756688	0.19764
WBGene00044103	None	None	-6.02737	0.0704678	0.188736
WBGene00202424	None	None	-6.02463	0.0694122	0.187718
WBGene00020672	T22B7.3	hypothetical protein	-6.02197	0.0759817	0.198317
WBGene00012910	Y46G5A.20	hypothetical protein	-6.01931	0.0761131	0.198354
WBGene00018198	F39E9.6	hypothetical protein	-6.01904	0.0761262	0.198354
WBGene00010358	H03G16.1	hypothetical protein	-6.01877	0.0761397	0.198354
WBGene00011556	vglu-3	Potential vesicular glutamate transporter vglu-3	-6.01519	0.0682572	0.185608
WBGene00000594	col-3	COLlagen	-6.01415	0.0763682	0.198716
WBGene00007925	C34C12.6	CRAL-TRIO domain-containing protein C34C12.6	-6.01369	0.0763912	0.198729
WBGene00019648	K11D12.8	hypothetical protein	-6.0123	NA	NA
WBGene00018225	None	None	-6.0123	NA	NA
WBGene00002011	hsp-12.2	Heat shock protein Hsp-12.2	-6.01216	9.68e-05	0.00118198
WBGene00010047	F54D1.6	hypothetical protein	-6.00867	0.00273114	0.0183476
WBGene00011452	ugt-55	Putative UDP-glucuronosyltransferase ugt-55	-6.008	NA	NA
WBGene00003386	mod-1	hypothetical protein	-6.0062	NA	NA
WBGene00202026	None	None	-6.0062	NA	NA
WBGene00000995	die-1	Dorsal Intercalation and Elongation defect	-6.00528	NA	NA
WBGene00017189	F07B7.8	hypothetical protein	-6.00508	0.0731466	0.193476
WBGene00015096	B0261.8	hypothetical protein	-6.00394	9.98e-05	0.0012132
WBGene00016594	C42D4.1	hypothetical protein	-6.00305	0.000397632	0.00385459
WBGene00015400	cyp-35A2	CYtochrome P450 family	-6.00229	NA	NA
WBGene00017975	F32B5.1	hypothetical protein	-6.00027	0.00167356	0.0124407
WBGene00008473	E03H4.5	hypothetical protein	-5.99932	0.0155917	0.0670519
WBGene00019064	myo-5	MYOsin heavy chain structural genes	-5.99324	NA	NA
WBGene00015970	C18E3.1	hypothetical protein	-5.99097	0.0260348	0.0958316
WBGene00022162	Y71G12B.27	Cyclin-dependent kinases regulatory subunit	-5.98933	0.0776055	0.201319
WBGene00005028	sra-2	Serpentine receptor class alpha-2	-5.98807	0.0776689	0.201436
WBGene00008054	C41C4.9	hypothetical protein	-5.98799	0.0152929	0.0663533
WBGene00011083	glo-1	Gut granule LOss	-5.98762	0.0776914	0.201447
WBGene00009984	F53F1.6	hypothetical protein	-5.9823	0.0779587	0.201934
WBGene00009687	F44D12.10	hypothetical protein	-5.98143	NA	NA
WBGene00010001	F53F8.4	hypothetical protein	-5.98143	NA	NA
WBGene00044174	fipr-5	FIP (Fungus-Induced Protein) Related	-5.98143	NA	NA
WBGene00016053	C24D10.1	hypothetical protein	-5.98031	NA	NA
WBGene00019216	H20J04.1	hypothetical protein	-5.97907	0.0777581	0.201525
WBGene00008443	pde-3	Phosphodiesterase;Probable 3',5'-cyclic phosphodiesterase pde-3	-5.97784	0.0308756	0.108286
WBGene00012615	dct-16	DAF-16/FOXO Controlled, germline Tumor affecting	-5.97626	6.63e-05	0.000852321
WBGene00017636	F20D6.6	hypothetical protein	-5.97392	NA	NA
WBGene00046937	None	None	-5.97392	NA	NA
WBGene00199199	None	None	-5.97392	NA	NA
WBGene00016471	srab-8	Serpentine Receptor, class AB (class A-like)	-5.97392	NA	NA
WBGene00003709	nhr-119	Nuclear Hormone Receptor family	-5.96858	NA	NA
WBGene00200734	None	None	-5.96858	NA	NA
WBGene00219369	R160.10	hypothetical protein	-5.96858	NA	NA
WBGene00008666	F10G8.8	hypothetical protein	-5.96661	0.000488079	0.00456325
WBGene00014701	None	None	-5.96513	0.0259394	0.0956159
WBGene00016595	C42D4.2	hypothetical protein	-5.96504	0.0490014	0.149714
WBGene00000045	acr-6	AcetylCholine Receptor	-5.96326	NA	NA
WBGene00014136	ZK896.5	hypothetical protein	-5.96257	NA	NA
WBGene00172607	None	None	-5.96256	NA	NA
WBGene00019153	H04M03.3	hypothetical protein	-5.96131	1.71e-08	6.21e-07
WBGene00017190	F07B7.12	hypothetical protein	-5.96055	0.00562261	0.0320948
[truncated: 18,488 more rows]
