# Supplementary material for: Germline loss in C. elegans enhances longevity by disrupting adhesion between niche and stem cells
Source: EMBO J. 2024 Jul 25;43(18):9. doi: 10.1038/s44318-024-00185-3 (PMC11405865; doi:10.1038/s44318-024-00185-3)
Supplement: Supplementary file 3 — Dataset EV2 [file 44318_2024_185_MOESM3_ESM.xlsx]

## Sheet: Intro.
Dataset EV2 Gene set enrichment analysis of the DEGs in the DTC and whole worm upon germline ablation
This document contains three sheets Category 1, 2, and 3 by WormCat. A term was taken into account when the WormCat reported P value < 0.05.
Enrichment data from the nested annotation list with broad categories in Category 1 (Cat1) and more specific categories in Cat2 and Cat3.
The DEGs in DTC are from the DTC-specific RNA-Seq in this study. The DEGs in the whole worm are from a previous report (Nakamura et al., Nat Commun, 2016).
glp-1 mutants were used as the worms with germline ablated.
RGS:	Regulated Gene Sets
P value：	From Fisher’s exact test

## Sheet: Category 1
Category 1	Worm Up		Worm Down		DTC Up		DTC Down
	RGS	P value	RGS	P value	RGS	P value	RGS	P value
Cell cycle	3	0.998794	128	2.23394e-44	3	0.968772	46	4.06661e-25
Chaperone	5	0.717262	42	1.53088e-10	3	0.722693	11	0.000278359
Cilia	3	0.751066	8	0.465041	3	0.449377	2	0.556259
Cytoskeleton	28	0.261166	86	4.5963e-07	35	1.68e-05	17	0.078915
Development	17	0.726813	125	1.21095e-25	16	0.164656	37	1.67273e-11
DNA	5	0.987884	131	2.27978e-45	2	0.99312	44	4.03409e-23
Extracellular material	80	1.94279e-11	44	0.984549	58	3.52e-11	11	0.889128
Globin	5	0.104939	2	0.92936	2	0.440861	NA	NA
Lysosome	9	0.161593	11	0.560674	16	4.64e-06	3	0.53541
Major sperm protein	NA	NA	25	1.62585e-10	9	1.98e-05	NA	NA
Metabolism	242	2.31961e-26	304	4.73592e-11	156	2.4e-19	66	0.0170669
mRNA functions	4	1	305	6.35869e-102	3	0.999987	89	1.80959e-40
Muscle function	5	0.394266	5	0.867131	21	7.27e-12	NA	NA
Neuronal function	42	3.4119e-05	14	0.999992	20	0.0359865	1	0.999911
Non-coding RNA	10	1	106	1	26	1	31	1
Nuclear pore	NA	NA	34	3.95921e-15	NA	NA	4	0.0311159
Nucleic acid	10	0.929051	99	5.29104e-21	13	0.164035	19	0.000237208
Peroxisome	4	0.0262613	1	0.841945	2	0.141416	NA	NA
Protein modification	17	0.601207	82	4.03471e-11	11	0.545917	10	0.332986
Proteolysis general	82	8.42895e-17	23	0.999954	56	8.25e-14	4	0.997663
Proteolysis proteasome	59	0.0777254	165	3.95773e-11	17	0.994934	34	0.0175936
Pseudogene	65	1	72	1	25	1	37	0.999832
Ribosome	2	0.999997	104	7.94389e-22	1	0.999941	65	1.6307e-34
Signaling	85	0.232021	248	1.01331e-12	66	0.0119924	30	0.875049
Stress response	212	1.06231e-50	55	0.999999	118	1.48e-26	10	0.99981
Trafficking	10	0.854656	60	3.75581e-08	16	0.0143709	4	0.872487
Transcription factor	78	4.84705e-08	69	0.606999	18	0.89643	13	0.900227
Transcription: chromatin	6	0.99536	99	5.76331e-22	9	0.55149	37	8.36454e-15
Transcription: dosage compensation	NA	NA	6	0.00508286	NA	NA	1	0.283738
Transcription: general machinery	NA	NA	123	5.93506e-45	3	0.946974	25	2.48951e-10
Transcription: unassigned	NA	NA	7	0.00706413	NA	NA	3	0.0155937
Transmembrane protein	184	0.953827	183	1	89	0.999866	41	1
Transmembrane transport	114	1.34219e-09	71	0.999925	53	0.00866187	11	0.999862
Unassigned	636	1.69659e-18	973	3.40705e-09	390	1.15e-11	252	0.000300087

## Sheet: Category 2
Category 1	Category 2	Worm Up		Worm Down		DTC Up		DTC Down
		RGS	P value	RGS	P value	RGS	P value	RGS	P value
Cell cycle	APC	NA	NA	15	1.98215e-07	NA	NA	4	0.00264442
Cell cycle	chromosome dynamics	2	0.922749	50	6.72352e-19	2	0.742508	23	1.4e-15
Cell cycle	cyclin	NA	NA	8	0.000494889	NA	NA	2	0.0560272
Cell cycle	kinase	NA	NA	13	8.63525e-05	NA	NA	7	3.02e-05
Cell cycle	meiotic/mitotic spindle	NA	NA	21	1.01384e-09	NA	NA	4	0.00810976
Cell cycle	phosphatase	NA	NA	3	0.0322847	NA	NA	1	0.140754
Cell cycle	transcriptional regulator	NA	NA	3	0.0200583	NA	NA	NA	NA
Cell cycle	unassigned	1	0.819262	15	1.43687e-05	1	0.65941	5	0.00213089
Chaperone	cyclophilin	4	0.130814	13	0.000280698	1	0.685516	4	0.0147664
Chaperone	DnaJ domain	NA	NA	12	0.00167889	1	0.72097	5	0.00417728
Chaperone	HSP	NA	NA	1	0.499381	NA	NA	NA	NA
Chaperone	prefoldin	NA	NA	5	0.00402673	NA	NA	NA	NA
Chaperone	T complex	NA	NA	7	0.000529941	NA	NA	NA	NA
Chaperone	unassigned	1	0.613479	4	0.124811	1	0.450358	2	0.0812917
Cilia	IFT	2	0.713207	5	0.509637	1	0.788913	2	0.336747
Cilia	transition zone	NA	NA	NA	NA	1	0.380481	NA	NA
Cilia	unassigned	1	0.532563	3	0.189974	1	0.380481	NA	NA
Cytoskeleton	actin function	4	0.312383	13	0.00538801	5	0.036138	2	0.380088
Cytoskeleton	cadherin	NA	NA	2	0.421834	1	0.380481	NA	NA
Cytoskeleton	centrosome	NA	NA	10	4.41419e-05	NA	NA	1	0.325896
Cytoskeleton	claudin	5	0.00623583	NA	NA	NA	NA	NA	NA
Cytoskeleton	innexin	NA	NA	6	0.101279	4	0.0227002	2	0.181764
Cytoskeleton	intermediate filament protein	1	0.561262	NA	NA	5	0.000384155	NA	NA
Cytoskeleton	microtubule	6	0.836915	27	0.00972491	9	0.0903639	4	0.558177
Cytoskeleton	motor protein	2	0.749964	13	0.00456236	2	0.505345	2	0.369358
Cytoskeleton	unassigned	10	0.0409325	15	0.0728772	9	0.00661299	6	0.0384505
Development	apoptosis	6	0.259538	21	0.000253934	5	0.133305	8	0.00141015
Development	general	5	0.613966	36	5.1431e-09	6	0.126116	10	0.000411983
Development	germline	NA	NA	13	6.22239e-05	1	0.616128	7	2.4e-05
Development	sex determination	NA	NA	2	0.172256	NA	NA	NA	NA
Development	somatic	6	0.803922	53	3.11217e-12	4	0.72994	12	0.000757462
DNA	helicase	NA	NA	3	0.134707	NA	NA	1	0.261679
DNA	nuclease	4	0.0367952	8	0.00389051	1	0.512347	4	0.00318959
DNA	repair	NA	NA	55	2.5073e-21	1	0.936118	10	0.000114878
DNA	replication	1	0.988112	55	4.02009e-21	NA	NA	23	4.03e-15
DNA	telomere	NA	NA	7	0.00131468	NA	NA	3	0.00611002
DNA	transposon function	NA	NA	3	0.0200583	NA	NA	3	0.000500232
Extracellular material	chitinase	10	0.000487881	1	0.987474	1	0.780329	NA	NA
Extracellular material	chondroitin sulfotransferase	2	0.538857	1	0.960357	1	0.672723	NA	NA
Extracellular material	collagen	33	1.68777e-06	11	0.996178	28	2.72521e-08	2	0.975904
Extracellular material	cuticlin	3	0.415641	NA	NA	1	0.762099	NA	NA
Extracellular material	galectin	5	0.0390896	NA	NA	8	4.05492e-05	NA	NA
Extracellular material	lectin	1	0.2716	NA	NA	1	0.180882	NA	NA
Extracellular material	matrix	8	0.089188	10	0.327702	6	0.066408	2	0.614488
Extracellular material	mucin	1	0.2716	1	0.438195	1	0.180882	NA	NA
Extracellular material	PGI	11	0.00170215	8	0.345244	5	0.0763844	4	0.090913
Extracellular material	secreted protein	6	0.161914	12	0.0517207	6	0.0297514	3	0.242561
Globin		5	0.104939	2	0.92936	2	0.440861	NA	NA
Lysosome	acid phosphatase	9	0.000599575	1	0.974997	5	0.0126175	NA	NA
Lysosome	autophagy	NA	NA	6	0.114601	NA	NA	1	0.545511
Lysosome	unassigned	NA	NA	2	0.49756	1	0.427989	NA	NA
Lysosome	Vacuolar ATPase	NA	NA	2	0.752869	10	2.51863e-07	2	0.16032
Major sperm protein		NA	NA	25	1.62585e-10	9	1.98419e-05	NA	NA
Metabolism	1CC	3	0.313571	5	0.309856	4	0.0389234	1	0.597413
Metabolism	amino acid	18	3.74978e-05	9	0.669663	15	5.95711e-06	3	0.4684
Metabolism	amino sugar	3	0.0826636	7	0.00530983	NA	NA	1	0.365571
Metabolism	B12	NA	NA	1	0.499381	NA	NA	NA	NA
Metabolism	carbohydrate	22	3.85182e-07	16	0.0699658	8	0.0265509	4	0.262799
Metabolism	carbonic anhydrase	NA	NA	1	0.553902	1	0.243709	NA	NA
Metabolism	creatine kinase	2	0.0824923	2	0.21383	3	0.00421843	1	0.191338
Metabolism	FMO	2	0.0644382	1	0.499381	1	0.212923	NA	NA
Metabolism	glutathione	6	0.00426225	1	0.911179	2	0.212112	NA	NA
Metabolism	glycolysis	7	0.0170706	3	0.825775	4	0.0755987	2	0.325758
Metabolism	insulin	4	0.270387	2	0.946757	1	0.797161	NA	NA
Metabolism	lipid	105	8.36694e-20	64	0.533	76	2.19112e-18	11	0.925649
Metabolism	mitochondria	8	0.999926	125	2.54113e-19	7	0.990866	35	3.38e-08
Metabolism	molybdenum cofactor	NA	NA	1	0.71872	2	0.0779036	NA	NA
Metabolism	nicotinate and nicotinamide metabolism	NA	NA	4	0.0172222	NA	NA	1	0.191338
Metabolism	nucleotide	12	0.0763046	26	0.00354	8	0.0961286	4	0.450975
Metabolism	pentose phosphate pathway	1	0.588198	1	0.800962	1	0.427989	NA	NA
Metabolism	polyamine	2	0.101857	NA	NA	2	0.045903	NA	NA
Metabolism	short chain dehydrogenase	17	5.99776e-08	5	0.591213	7	0.00286801	NA	NA
Metabolism	unassigned	30	4.86965e-05	30	0.128063	14	0.0334423	3	0.932193
mRNA functions	binding	3	0.961416	67	7.34891e-22	NA	NA	34	1.92e-21
mRNA functions	methylation	NA	NA	8	0.000113964	NA	NA	1	0.23894
mRNA functions	processing	1	1	230	5.0912e-80	3	0.999405	54	2.61e-22
Muscle function		5	0.394266	5	0.867131	21	7.26765e-12	NA	NA
Neuronal function	development	NA	NA	5	0.0589762	2	0.141416	NA	NA
Neuronal function	synaptic function	38	5.82629e-06	7	1	16	0.0520631	1	0.999392
Neuronal function	transcription factor	1	0.397715	1	0.602483	NA	NA	NA	NA
Neuronal function	unassigned	3	0.527593	1	0.992958	2	0.517649	NA	NA
Non-coding RNA	linc	3	0.998914	1	1	5	0.831956	1	0.994985
Non-coding RNA	miRNA	1	1	1	1	1	0.999965	NA	NA
Non-coding RNA	ncRNA	5	1	2	1	15	1	3	1
Non-coding RNA	processing	NA	NA	3	0.0200583	NA	NA	1	0.114287
Non-coding RNA	small RNA	1	0.960448	31	1.35793e-10	2	0.608486	10	1.13e-05
Non-coding RNA	snoRNA	NA	NA	1	1	3	0.999883	1	0.99997
Non-coding RNA	tRNA	NA	NA	67	0.984067	NA	NA	15	0.947281
Nuclear pore	structure	NA	NA	26	8.30632e-12	NA	NA	2	0.225683
Nuclear pore	transport	NA	NA	8	0.000113964	NA	NA	2	0.0342901
Nucleic acid	binding	10	0.924802	98	8.93229e-21	13	0.157373	18	0.000557898
Nucleic acid	helicase	NA	NA	1	0.292467	NA	NA	1	0.0870033
Peroxisome	biogenesis	3	0.0335608	1	0.684347	1	0.329025	NA	NA
Peroxisome	transporter	1	0.31633	NA	NA	1	0.212923	NA	NA
Protein modification	acetyltransferase	NA	NA	9	0.00119391	1	0.512347	NA	NA
Protein modification	acyltransferase	NA	NA	1	0.369528	NA	NA	NA	NA
Protein modification	carbohydrate	10	0.350008	13	0.783765	3	0.892784	NA	NA
Protein modification	deacylase	NA	NA	2	0.132264	NA	NA	NA	NA
Protein modification	lipidation	NA	NA	7	0.0118038	2	0.169132	NA	NA
Protein modification	methyltransferase	6	0.390555	38	1.48892e-10	3	0.601258	8	0.00374487
Protein modification	SUMO	NA	NA	8	0.000746114	NA	NA	2	0.0640977
Protein modification	unassigned	1	0.588198	4	0.105762	2	0.114828	NA	NA
Proteolysis general	aspartate	14	5.50328e-07	1	0.980142	7	0.000846441	NA	NA
Proteolysis general	carboxypeptidase	5	0.0077753	NA	NA	5	0.00110795	NA	NA
Proteolysis general	cysteine	5	0.150412	1	0.992099	8	0.000595958	2	0.369358
Proteolysis general	inhibitor	20	2.15202e-07	1	0.999556	15	5.68705e-07	NA	NA
Proteolysis general	lysozyme	1	0.532563	NA	NA	3	0.0157855	NA	NA
Proteolysis general	metallopeptidase	19	0.00119809	4	0.99967	6	0.39238	NA	NA
Proteolysis general	serine	5	0.0889584	3	0.782857	5	0.0175016	NA	NA
Proteolysis general	unassigned	13	0.00130827	13	0.0993641	7	0.0276136	2	0.62231
Proteolysis proteasome	19S	NA	NA	19	7.51929e-08	NA	NA	2	0.203591
Proteolysis proteasome	20S	NA	NA	12	3.72347e-06	NA	NA	2	0.0725288
Proteolysis proteasome	E1	NA	NA	1	0.205983	NA	NA	NA	NA
Proteolysis proteasome	E1 like	NA	NA	1	0.205983	NA	NA	NA	NA
Proteolysis proteasome	E2	1	0.680383	8	0.00389051	1	0.512347	NA	NA
Proteolysis proteasome	E3	58	0.00326646	78	0.276303	15	0.978005	23	0.162191
Proteolysis proteasome	NEDD	NA	NA	7	0.00194969	NA	NA	NA	NA
Proteolysis proteasome	ubiquitin	NA	NA	1	0.645773	NA	NA	2	0.0342901
Proteolysis proteasome	ubiquitin domain	NA	NA	1	0.438195	NA	NA	NA	NA
Proteolysis proteasome	ubiquitin hydrolase	NA	NA	3	0.0322847	NA	NA	1	0.140754
Proteolysis proteasome	ubiquitin peptidase	NA	NA	17	6.53e-06	1	0.72097	NA	NA
Proteolysis proteasome	unassigned	NA	NA	17	4.95453e-07	NA	NA	4	0.00924006
Pseudogene		65	1	72	1	25	1	37	0.999832
Ribosome	biogenesis	NA	NA	48	5.62202e-20	NA	NA	23	5.44e-17
Ribosome	EIF	1	0.978993	36	9.37953e-12	NA	NA	8	0.000968032
Ribosome	elongation	NA	NA	1	0.292467	NA	NA	NA	NA
Ribosome	S6 kinase	NA	NA	1	0.553902	NA	NA	NA	NA
Ribosome	signal recognition	NA	NA	1	0.499381	NA	NA	1	0.16643
Ribosome	subunit	NA	NA	7	0.923759	1	0.975427	29	4.25e-18
Ribosome	unassigned	1	0.561262	10	4.41419e-05	NA	NA	4	0.00109318
Signaling	AKT	1	0.223942	2	0.0948623	NA	NA	NA	NA
Signaling	AMPK	2	0.143627	NA	NA	2	0.0666055	NA	NA
Signaling	calcium	3	0.415641	2	0.922449	7	0.00114378	NA	NA
Signaling	casein kinase	NA	NA	3	0.161627	NA	NA	1	0.283738
Signaling	CDK-like	1	0.358312	1	0.553902	NA	NA	1	0.191338
Signaling	dual specificity	NA	NA	1	0.438195	NA	NA	NA	NA
Signaling	FERM	1	0.501986	NA	NA	2	0.0779036	1	0.283738
Signaling	frizzled	NA	NA	1	0.499381	NA	NA	NA	NA
Signaling	hedgehog-like	15	0.00177439	2	0.99966	3	0.702369	2	0.759114
Signaling	heteromeric G protein	11	0.557813	7	0.99975	12	0.0557626	1	0.994342
Signaling	hippo	NA	NA	2	0.172256	1	0.212923	NA	NA
Signaling	Janus	1	0.119062	NA	NA	NA	NA	NA	NA
Signaling	lipid	14	0.0120369	29	0.000160394	9	0.030712	NA	NA
Signaling	MAGUK	NA	NA	1	0.499381	NA	NA	1	0.16643
Signaling	MAPK	4	0.177823	4	0.561548	4	0.0511429	NA	NA
Signaling	Notch	NA	NA	7	0.0148811	1	0.531414	1	0.438046
Signaling	phosphatase	2	0.999949	51	6.29429e-06	3	0.984939	9	0.163683
Signaling	PKC	NA	NA	1	0.499381	NA	NA	NA	NA
Signaling	PKD	NA	NA	1	0.438195	NA	NA	NA	NA
Signaling	rhomboid	NA	NA	2	0.21383	NA	NA	NA	NA
Signaling	S/T kinase	4	0.629895	25	9.95724e-06	3	0.50948	2	0.606543
Signaling	SH domain	NA	NA	3	0.249739	1	0.427989	NA	NA
Signaling	small GTPase	7	0.949787	52	6.00122e-07	9	0.338447	7	0.341561
Signaling	TGF beta	2	0.327228	1	0.874488	2	0.169132	NA	NA
Signaling	TOR	1	0.434698	6	0.00231008	NA	NA	NA	NA
Signaling	unassigned	5	0.491434	23	0.000130487	3	0.547557	1	0.883739
Signaling	WNT	NA	NA	13	0.00047265	1	0.70962	3	0.0750597
Signaling	Y kinase	11	0.0138385	8	0.667596	3	0.57494	NA	NA
Stress response	C-type Lectin	50	4.04677e-10	5	1	20	0.00680918	3	0.98399
Stress response	dauer	1	0.434698	1	0.645773	NA	NA	NA	NA
Stress response	detoxification	59	8.72595e-18	14	0.991963	30	2.17759e-08	2	0.986348
Stress response	ER	1	0.794855	3	0.575816	2	0.270641	NA	NA
Stress response	heat	3	0.330724	8	0.0492351	4	0.0427889	2	0.247931
Stress response	heavy metal	8	6.15559e-05	1	0.859154	5	0.00110795	NA	NA
Stress response	osmotic	1	0.223942	1	0.369528	1	0.147536	1	0.114287
Stress response	oxidative	9	0.000322602	5	0.287729	3	0.119875	NA	NA
Stress response	pathogen	68	2.1892e-24	8	0.999872	43	6.61575e-17	NA	NA
Stress response	thioredoxin	2	0.280867	2	0.566612	1	0.471851	1	0.384523
Stress response	transcriptional regulator	NA	NA	1	0.292467	NA	NA	NA	NA
Stress response	unassigned	10	0.00301709	6	0.561991	9	0.000408211	1	0.780397
Trafficking	endocytosis	3	0.313571	6	0.175788	3	0.128627	NA	NA
Trafficking	ER/Golgi	6	0.510632	25	0.000381608	7	0.0760932	2	0.748218
Trafficking	exocyst	NA	NA	3	0.10953	1	0.301714	NA	NA
Trafficking	unassigned	NA	NA	4	0.124811	1	0.450358	NA	NA
Trafficking	vesicle targeting/fusion	1	0.986509	22	0.00018194	4	0.302134	2	0.614488
Transcription	chromatin modification	5	0.874954	75	5.66568e-24	4	0.700482	18	1.49e-07
Transcription	chromatin structure	1	0.998779	24	0.00635199	5	0.431294	19	6.85e-09
Transcription	dosage compensation	NA	NA	6	0.00508286	NA	NA	1	0.283738
Transcription	general machinery	NA	NA	102	1.3616e-36	3	0.903937	17	3.22e-06
Transcription	general machinery	NA	NA	12	2.15116e-06	NA	NA	5	0.000110083
Transcription	general machinery	NA	NA	6	0.000862329	NA	NA	2	0.0221989
Transcription	general machinery	NA	NA	3	0.0200583	NA	NA	1	0.114287
Transcription	unassigned	NA	NA	7	0.00706413	NA	NA	3	0.0155937
Transcription factor	AIRD	NA	NA	1	0.292467	NA	NA	1	0.0870033
Transcription factor	AP2	NA	NA	1	0.438195	NA	NA	1	0.140754
Transcription factor	bHLH	3	0.432259	3	0.812349	1	0.771396	1	0.674378
Transcription factor	bZIP	5	0.0302131	6	0.101279	2	0.270641	2	0.181764
Transcription factor	CREB	NA	NA	1	0.369528	NA	NA	NA	NA
Transcription factor	E2F	NA	NA	1	0.292467	NA	NA	NA	NA
Transcription factor	ETS	1	0.561262	1	0.776642	NA	NA	NA	NA
Transcription factor	forkhead	1	0.613479	1	0.822634	NA	NA	NA	NA
Transcription factor	GATA	1	0.532563	2	0.421834	1	0.380481	NA	NA
Transcription factor	HMG box	NA	NA	1	0.438195	NA	NA	NA	NA
Transcription factor	homeodomain	7	0.457528	10	0.740362	3	0.754128	2	0.798689
Transcription factor	NF	NA	NA	6	0.000862329	NA	NA	NA	NA
Transcription factor	NHR	46	2.44636e-08	9	0.999998	10	0.608521	NA	NA
Transcription factor	unassigned	3	0.381962	16	3.86561e-05	1	0.742354	5	0.00529384
Transcription factor	ZF	11	0.00170215	10	0.143733	NA	NA	1	0.805458
Transmembrane protein	ER	1	0.89778	8	0.0903706	1	0.762099	NA	NA
Transmembrane protein	seven transmembrane receptor	25	1	5	1	12	1	1	1
Transmembrane protein	unassigned	158	4.35732e-05	170	0.993251	76	0.222022	40	0.958767
Transmembrane transport	ABC	7	0.059415	8	0.294892	3	0.343558	3	0.210941
Transmembrane transport	acid sensing	1	0.501986	NA	NA	1	0.355266	NA	NA
Transmembrane transport	amino acid	5	0.113422	1	0.987474	3	0.205394	NA	NA
Transmembrane transport	ammonium	1	0.358312	NA	NA	1	0.243709	NA	NA
Transmembrane transport	anion	NA	NA	1	0.553902	NA	NA	NA	NA
Transmembrane transport	aquaporin	1	0.561262	NA	NA	3	0.019165	NA	NA
Transmembrane transport	calcium channel	NA	NA	1	0.911179	1	0.56734	NA	NA
Transmembrane transport	chloride channel	6	0.0848792	3	0.898509	5	0.0421692	NA	NA
Transmembrane transport	extracellular ligand gated channel	4	0.546	NA	NA	1	0.908578	NA	NA
Transmembrane transport	ion	2	0.122304	NA	NA	NA	NA	NA	NA
Transmembrane transport	ion channel	3	0.0335608	NA	NA	2	0.0666055	NA	NA
Transmembrane transport	lipid	5	0.0077753	4	0.16673	NA	NA	1	0.402908
Transmembrane transport	major facilitator	14	0.00429423	7	0.908805	6	0.168836	1	0.934583
Transmembrane transport	metal ion	NA	NA	1	0.499381	NA	NA	1	0.16643
Transmembrane transport	mitochondrial	2	0.657245	11	0.00773379	2	0.413786	2	0.292529
Transmembrane transport	monocarboxylate	1	0.358312	1	0.553902	NA	NA	NA	NA
Transmembrane transport	nicotinic acid receptor	1	0.735701	NA	NA	1	0.56734	NA	NA
Transmembrane transport	potassium channel	18	0.00229062	NA	NA	3	0.866931	1	0.975145
Transmembrane transport	sodium channel	3	0.364951	1	0.977718	1	0.731875	NA	NA
Transmembrane transport	solute carrier	30	7.35866e-05	19	0.864858	12	0.121429	1	0.997494
Transmembrane transport	sugar	3	0.0416778	1	0.71872	NA	NA	NA	NA
Transmembrane transport	sulfate	1	0.434698	1	0.645773	1	0.301714	NA	NA
Transmembrane transport	TRP channel	NA	NA	1	0.841945	1	0.471851	NA	NA
Transmembrane transport	unassigned	6	0.136276	10	0.123025	6	0.0237856	1	0.793307
Unassigned		636	1.69659e-18	973	3.40705e-09	390	1.15168e-11	252	0.000300087

## Sheet: Category 3
Category 1	Category2	Category3	Worm Up		Worm Down		DTC Up		DTC Down
			RGS	P value	RGS	P value	RGS	P value	RGS	P value
Cell cycle	APC		NA	NA	15	1.98215e-07	NA	NA	4	0.00264442
Cell cycle	chromosome dynamics	CENP	1	0.2716	3	0.0322847	1	0.180882	NA	NA
Cell cycle	chromosome dynamics	condensin	NA	NA	4	0.0112982	NA	NA	3	0.00133872
Cell cycle	chromosome dynamics	kinase	NA	NA	2	0.0612815	NA	NA	1	0.0870033
Cell cycle	chromosome dynamics	kinetochore protein	NA	NA	9	7.19071e-05	NA	NA	5	5.62e-05
Cell cycle	chromosome dynamics	meiotic functions	NA	NA	16	1.26981e-06	NA	NA	7	2.4e-05
Cell cycle	chromosome dynamics	SMC	1	0.397715	5	0.00628702	NA	NA	3	0.00274223
Cell cycle	chromosome dynamics	unassigned	NA	NA	11	2.6636e-05	1	0.450358	4	0.00175197
Cell cycle	cyclin		NA	NA	8	0.000494889	NA	NA	2	0.0560272
Cell cycle	kinase		NA	NA	13	8.63525e-05	NA	NA	7	3.02e-05
Cell cycle	meiotic/mitotic spindle		NA	NA	21	1.01384e-09	NA	NA	4	0.00810976
Cell cycle	phosphatase		NA	NA	3	0.0322847	NA	NA	1	0.140754
Cell cycle	transcriptional regulator		NA	NA	3	0.0200583	NA	NA	NA	NA
Cell cycle	unassigned		1	0.819262	15	1.43687e-05	1	0.65941	5	0.00213089
Chaperone	cyclophilin		4	0.130814	13	0.000280698	1	0.685516	4	0.0147664
Chaperone	DnaJ domain		NA	NA	12	0.00167889	1	0.72097	5	0.00417728
Chaperone	HSP		NA	NA	1	0.499381	NA	NA	NA	NA
Chaperone	prefoldin		NA	NA	5	0.00402673	NA	NA	NA	NA
Chaperone	T complex		NA	NA	7	0.000529941	NA	NA	NA	NA
Chaperone	unassigned		1	0.613479	4	0.124811	1	0.450358	2	0.0812917
Cilia	IFT	BBSome	NA	NA	2	0.381802	NA	NA	NA	NA
Cilia	IFT-A		NA	NA	1	0.553902	NA	NA	1	0.191338
Cilia	IFT-B		1	0.613479	1	0.822634	1	0.450358	1	0.365571
Cilia	IFT-motor		1	0.434698	1	0.645773	NA	NA	NA	NA
Cilia	transition zone	MKS module	NA	NA	NA	NA	1	0.27329	NA	NA
Cilia	unassigned		1	0.532563	3	0.189974	1	0.380481	NA	NA
Cytoskeleton	actin function	actin	NA	NA	7	0.0184888	3	0.0529942	2	0.12917
Cytoskeleton	actin function	binding	4	0.0808705	6	0.0888188	2	0.255963	NA	NA
Cytoskeleton	cadherin		NA	NA	2	0.421834	1	0.380481	NA	NA
Cytoskeleton	centrosome	centriole	NA	NA	5	0.00402673	NA	NA	NA	NA
Cytoskeleton	centrosome	kinase	NA	NA	2	0.0612815	NA	NA	NA	NA
Cytoskeleton	centrosome	unassigned	NA	NA	3	0.0322847	NA	NA	1	0.140754
Cytoskeleton	claudin		5	0.00623583	NA	NA	NA	NA	NA	NA
Cytoskeleton	innexin		NA	NA	6	0.101279	4	0.0227002	2	0.181764
Cytoskeleton	intermediate filament protein		1	0.561262	NA	NA	5	0.000384155	NA	NA
Cytoskeleton	microtubule	binding	1	0.561262	4	0.0881561	NA	NA	1	0.325896
Cytoskeleton	microtubule	RMDN	NA	NA	2	0.172256	1	0.212923	1	0.16643
Cytoskeleton	microtubule	tau tubulin kinase	2	0.95151	9	0.557494	3	0.583833	NA	NA
Cytoskeleton	microtubule	tubulin	1	0.680383	2	0.628528	4	0.00824038	1	0.420743
Cytoskeleton	microtubule	tubulin modification	2	0.30412	8	0.00292195	1	0.492503	NA	NA
Cytoskeleton	microtubule	unassigned	NA	NA	2	0.132264	NA	NA	1	0.140754
Cytoskeleton	motor protein	dynein	1	0.76715	6	0.0772456	2	0.241299	NA	NA
Cytoskeleton	motor protein	kinesin	1	0.659479	7	0.00921323	NA	NA	2	0.0997047
Cytoskeleton	unassigned		10	0.0409325	15	0.0728772	9	0.00661299	6	0.0384505
Development	apoptosis		6	0.259538	21	0.000253934	5	0.133305	8	0.00141015
Development	general		5	0.613966	36	5.1431e-09	6	0.126116	10	0.000411983
Development	germline		NA	NA	13	6.22239e-05	1	0.616128	7	2.4e-05
Development	sex determination		NA	NA	2	0.172256	NA	NA	NA	NA
Development	somatic		6	0.803922	53	3.11217e-12	4	0.72994	12	0.000757462
DNA	helicase		NA	NA	3	0.134707	NA	NA	1	0.261679
DNA	nuclease		4	0.0367952	8	0.00389051	1	0.512347	4	0.00318959
DNA	repair		NA	NA	55	2.5073e-21	1	0.936118	10	0.000114878
DNA	replication		1	0.988112	55	4.02009e-21	NA	NA	23	4.03e-15
DNA	telomere		NA	NA	7	0.00131468	NA	NA	3	0.00611002
DNA	transposon function		NA	NA	3	0.0200583	NA	NA	3	0.000500232
Extracellular material	chitinase		10	0.000487881	1	0.987474	1	0.780329	NA	NA
Extracellular material	chondroitin sulfotransferase		2	0.538857	1	0.960357	1	0.672723	NA	NA
Extracellular material	collagen		33	1.68777e-06	11	0.996178	28	2.73e-08	2	0.975904
Extracellular material	cuticlin		3	0.415641	NA	NA	1	0.762099	NA	NA
Extracellular material	galectin		5	0.0390896	NA	NA	8	4.05e-05	NA	NA
Extracellular material	lectin		1	0.2716	NA	NA	1	0.180882	NA	NA
Extracellular material	matrix		8	0.089188	10	0.327702	6	0.066408	2	0.614488
Extracellular material	mucin		1	0.2716	1	0.438195	1	0.180882	NA	NA
Extracellular material	PGI		11	0.00170215	8	0.345244	5	0.0763844	4	0.090913
Extracellular material	secreted protein		6	0.161914	12	0.0517207	6	0.0297514	3	0.242561
Globin			5	0.104939	2	0.92936	2	0.440861	NA	NA
Lysosome	acid phosphatase		9	0.000599575	1	0.974997	5	0.0126175	NA	NA
Lysosome	autophagy		NA	NA	6	0.114601	NA	NA	1	0.545511
Lysosome	unassigned		NA	NA	2	0.49756	1	0.427989	NA	NA
Lysosome	Vacuolar ATPase		NA	NA	2	0.752869	10	2.52e-07	2	0.16032
Major sperm protein			NA	NA	25	1.62585e-10	9	1.98e-05	NA	NA
Metabolism	1CC	folate	2	0.188178	2	0.421834	1	0.380481	1	0.305137
Metabolism	1CC	methionine	NA	NA	2	0.172256	1	0.212923	NA	NA
Metabolism	1CC	transsulfuration	1	0.501986	NA	NA	2	0.0779036	NA	NA
Metabolism	1CC	unassigned	NA	NA	1	0.369528	NA	NA	NA	NA
Metabolism	amino acid	breakdown	7	0.0151387	2	0.92936	9	5.38e-05	1	0.674378
Metabolism	amino acid	synthesis	9	0.00235603	5	0.530692	6	0.0079261	2	0.347681
Metabolism	amino acid	unassigned	2	0.101857	2	0.256165	NA	NA	NA	NA
Metabolism	amino sugar		3	0.0826636	7	0.00530983	NA	NA	1	0.365571
Metabolism	B12		NA	NA	1	0.499381	NA	NA	NA	NA
Metabolism	carbohydrate		22	3.85182e-07	16	0.0699658	8	0.0265509	4	0.262799
Metabolism	carbonic anhydrase		NA	NA	1	0.553902	1	0.243709	NA	NA
Metabolism	creatine kinase		2	0.0824923	2	0.21383	3	0.00421843	1	0.191338
Metabolism	FMO		2	0.0644382	1	0.499381	1	0.212923	NA	NA
Metabolism	glutathione		6	0.00426225	1	0.911179	2	0.212112	NA	NA
Metabolism	glycolysis		7	0.0170706	3	0.825775	4	0.0755987	2	0.325758
Metabolism	insulin		4	0.270387	2	0.946757	1	0.797161	NA	NA
Metabolism	lipid	beta oxidation	23	4.20749e-08	7	0.830927	14	1.45e-05	NA	NA
Metabolism	lipid	binding	15	0.000133079	17	0.00859276	22	3.88e-12	3	0.34856
Metabolism	lipid	CoA	2	0.143627	3	0.134707	NA	NA	NA	NA
Metabolism	lipid	epoxide hydrolase	3	0.00672858	NA	NA	2	0.0206785	NA	NA
Metabolism	lipid	fatty acid	10	0.0210695	6	0.829556	14	3.66e-06	3	0.356741
Metabolism	lipid	glycerolipid	2	0.538857	7	0.0704588	2	0.314526	NA	NA
Metabolism	lipid	lipase	7	0.00409136	2	0.839546	3	0.111353	1	0.57225
Metabolism	lipid	o-acyl transferase	8	0.0418523	NA	NA	1	0.896973	NA	NA
Metabolism	lipid	phospholipid	4	0.533226	8	0.430929	9	0.00119397	NA	NA
Metabolism	lipid	sphingolipid	13	3.40787e-05	6	0.466183	3	0.278899	2	0.401308
Metabolism	lipid	sterol	15	3.88802e-05	3	0.970998	5	0.105493	NA	NA
Metabolism	lipid	transcriptional regulator	1	0.173164	NA	NA	NA	NA	NA	NA
Metabolism	lipid	unassigned	2	0.538857	5	0.265906	1	0.672723	2	0.214611
Metabolism	mitochondria	chaperone	NA	NA	4	0.00686576	NA	NA	1	0.140754
Metabolism	mitochondria	citric acid cycle	1	0.781441	4	0.338525	NA	NA	2	0.170986
Metabolism	mitochondria	complex I	NA	NA	3	0.91354	NA	NA	2	0.422176
Metabolism	mitochondria	complex III	1	0.613479	1	0.822634	2	0.127959	1	0.365571
Metabolism	mitochondria	complex IV	NA	NA	4	0.16673	NA	NA	2	0.0997047
Metabolism	mitochondria	complex V	NA	NA	1	0.929465	2	0.241299	2	0.16032
Metabolism	mitochondria	cytochrome c oxidase assembly factor	NA	NA	4	0.105762	NA	NA	2	0.0725288
Metabolism	mitochondria	gene expression	NA	NA	10	0.000163795	NA	NA	1	0.384523
Metabolism	mitochondria	iron sulfur assembly	NA	NA	1	0.438195	NA	NA	NA	NA
Metabolism	mitochondria	protease	NA	NA	4	0.0340001	NA	NA	NA	NA
Metabolism	mitochondria	ribosome	NA	NA	50	2.14863e-16	NA	NA	12	1.86e-05
Metabolism	mitochondria	RNA methyltransferase	NA	NA	2	0.0948623	NA	NA	NA	NA
Metabolism	mitochondria	translocase	NA	NA	11	0.000194184	NA	NA	4	0.00449949
Metabolism	mitochondria	transporter	1	0.588198	4	0.105762	NA	NA	NA	NA
Metabolism	mitochondria	ubiquinone	NA	NA	1	0.71872	NA	NA	NA	NA
Metabolism	mitochondria	unassigned	5	0.514889	21	0.000914524	3	0.565929	6	0.0296156
Metabolism	molybdenum cofactor		NA	NA	1	0.71872	2	0.0779036	NA	NA
Metabolism	nicotinate and nicotinamide metabolism		NA	NA	4	0.0172222	NA	NA	1	0.191338
Metabolism	nucleotide		12	0.0763046	26	0.00354	8	0.0961286	4	0.450975
Metabolism	pentose phosphate pathway		1	0.588198	1	0.800962	1	0.427989	NA	NA
Metabolism	polyamine		2	0.101857	NA	NA	2	0.045903	NA	NA
Metabolism	short chain dehydrogenase		17	5.99776e-08	5	0.591213	7	0.00286801	NA	NA
Metabolism	unassigned		30	4.86965e-05	30	0.128063	14	0.0334423	3	0.932193
mRNA functions	binding	KH	1	0.637208	9	0.000611776	NA	NA	2	0.090359
mRNA functions	binding	PUF	NA	NA	7	0.00279833	NA	NA	7	7.96e-07
mRNA functions	binding	RBM	2	0.686253	22	7.39895e-08	NA	NA	9	6.53e-06
mRNA functions	binding	unassigned	NA	NA	17	3.23057e-07	NA	NA	8	2.77e-06
mRNA functions	binding	ZF	NA	NA	12	2.44101e-05	NA	NA	8	4.47e-07
mRNA functions	methylation	cap	NA	NA	4	0.00686576	NA	NA	NA	NA
mRNA functions	methylation	unassigned	NA	NA	4	0.00686576	NA	NA	1	0.140754
mRNA functions	processing	cap	NA	NA	3	0.0322847	1	0.180882	1	0.140754
mRNA functions	processing	cold shock	NA	NA	2	0.132264	NA	NA	2	0.0123758
mRNA functions	processing	deadenylase	NA	NA	2	0.0612815	NA	NA	NA	NA
mRNA functions	processing	decapping	NA	NA	6	0.00508286	NA	NA	1	0.283738
mRNA functions	processing	export	NA	NA	8	0.000194626	NA	NA	1	0.261679
mRNA functions	processing	helicase	NA	NA	42	9.74983e-18	NA	NA	14	2.92e-09
mRNA functions	processing	hnRNP	NA	NA	6	0.00145378	NA	NA	1	0.2155
mRNA functions	processing	LSM	NA	NA	7	0.00279833	NA	NA	1	0.325896
mRNA functions	processing	NMD	NA	NA	9	0.000118052	NA	NA	1	0.305137
mRNA functions	processing	nuclease	NA	NA	18	6.9634e-06	2	0.427409	4	0.0286649
mRNA functions	processing	poly U polymerase	NA	NA	1	0.369528	NA	NA	NA	NA
mRNA functions	processing	polyadenylation	NA	NA	17	3.23057e-07	NA	NA	2	0.170986
mRNA functions	processing	RNA exosome	NA	NA	7	0.000312052	NA	NA	4	0.000223554
mRNA functions	processing	snRNP	NA	NA	38	7.19475e-16	NA	NA	12	8.76e-08
mRNA functions	processing	splicing	NA	NA	57	8.94989e-23	NA	NA	9	0.00045389
mRNA functions	processing	unassigned	1	0.532563	7	0.00194969	NA	NA	1	0.305137
Muscle function			5	0.394266	5	0.867131	21	7.27e-12	NA	NA
Neuronal function	development		NA	NA	5	0.0589762	2	0.141416	NA	NA
Neuronal function	synaptic function	GTPase function	1	0.223942	NA	NA	1	0.147536	NA	NA
Neuronal function	synaptic function	neuropeptide	25	2.69375e-05	1	1	5	0.667277	NA	NA
Neuronal function	synaptic function	neurotransmitter metabolism	6	0.00345663	2	0.683318	2	0.197646	1	0.45483
Neuronal function	synaptic function	neurotransmitter receptor	4	0.242967	1	0.987474	2	0.454137	NA	NA
Neuronal function	synaptic function	unassigned	2	0.557392	NA	NA	6	0.00188792	NA	NA
Neuronal function	synaptic function	vesicle trafficking	NA	NA	3	0.342979	NA	NA	NA	NA
Neuronal function	transcription factor		1	0.397715	1	0.602483	NA	NA	NA	NA
Neuronal function	unassigned		3	0.527593	1	0.992958	2	0.517649	NA	NA
Non-coding RNA	linc		3	0.998914	1	1	5	0.831956	1	0.994985
Non-coding RNA	miRNA		1	1	1	1	1	0.999965	NA	NA
Non-coding RNA	ncRNA		5	1	2	1	15	1	3	1
Non-coding RNA	processing		NA	NA	3	0.0200583	NA	NA	1	0.114287
Non-coding RNA	small RNA	argonaute	1	0.751923	10	0.00120176	1	0.584256	7	1.47e-05
Non-coding RNA	small RNA	RNA polymerase	NA	NA	2	0.132264	NA	NA	NA	NA
Non-coding RNA	small RNA	unassigned	NA	NA	19	4.84341e-08	1	0.645554	3	0.0502367
Non-coding RNA	snoRNA		NA	NA	1	1	3	0.999883	1	0.99997
Non-coding RNA	tRNA	methylation	NA	NA	13	3.82486e-06	NA	NA	3	0.0181113
Non-coding RNA	tRNA	production	NA	NA	53	4.12259e-20	NA	NA	12	4.83e-06
Non-coding RNA	tRNA		NA	NA	1	1	NA	NA	NA	NA
Nuclear pore	structure		NA	NA	26	8.30632e-12	NA	NA	2	0.225683
Nuclear pore	transport		NA	NA	8	0.000113964	NA	NA	2	0.0342901
Nucleic acid	binding	unassigned	4	0.853024	40	1.599e-09	5	0.338145	7	0.0309071
Nucleic acid	binding	zinc finger	6	0.873759	58	5.72067e-13	8	0.204164	11	0.00498705
Nucleic acid	helicase		NA	NA	1	0.292467	NA	NA	1	0.0870033
Peroxisome	biogenesis		3	0.0335608	1	0.684347	1	0.329025	NA	NA
Peroxisome	transporter		1	0.31633	NA	NA	1	0.212923	NA	NA
Protein modification	acetyltransferase		NA	NA	9	0.00119391	1	0.512347	NA	NA
Protein modification	acyltransferase		NA	NA	1	0.369528	NA	NA	NA	NA
Protein modification	carbohydrate		10	0.350008	13	0.783765	3	0.892784	NA	NA
Protein modification	deacylase		NA	NA	2	0.132264	NA	NA	NA	NA
Protein modification	lipidation		NA	NA	7	0.0118038	2	0.169132	NA	NA
Protein modification	methyltransferase		6	0.390555	38	1.48892e-10	3	0.601258	8	0.00374487
Protein modification	SUMO		NA	NA	8	0.000746114	NA	NA	2	0.0640977
Protein modification	unassigned		1	0.588198	4	0.105762	2	0.114828	NA	NA
Proteolysis general	aspartate	cathepsin	9	7.32076e-05	NA	NA	4	0.0176285	NA	NA
Proteolysis general	aspartate	unassigned	5	0.00215903	1	0.749349	3	0.0157855	NA	NA
Proteolysis general	carboxypeptidase		5	0.0077753	NA	NA	5	0.00110795	NA	NA
Proteolysis general	cysteine	calpain	NA	NA	1	0.776642	1	0.404709	1	0.325896
Proteolysis general	cysteine	cathepsin	5	0.0139327	NA	NA	5	0.00209817	NA	NA
Proteolysis general	cysteine	unassigned	NA	NA	NA	NA	2	0.0779036	1	0.283738
Proteolysis general	inhibitor	cysteine	2	0.0479497	NA	NA	3	0.00186475	NA	NA
Proteolysis general	inhibitor	peptidase inhibitor 16	2	0.188178	NA	NA	NA	NA	NA	NA
Proteolysis general	inhibitor	serine	9	0.00049137	1	0.971943	4	0.0427889	NA	NA
Proteolysis general	inhibitor	TIL domain	6	0.000986522	NA	NA	6	8.72e-05	NA	NA
Proteolysis general	inhibitor	unassigned	1	0.397715	NA	NA	2	0.045903	NA	NA
Proteolysis general	lysozyme		1	0.532563	NA	NA	3	0.0157855	NA	NA
Proteolysis general	metallopeptidase		19	0.00119809	4	0.99967	6	0.39238	NA	NA
Proteolysis general	serine		5	0.0889584	3	0.782857	5	0.0175016	NA	NA
Proteolysis general	unassigned		13	0.00130827	13	0.0993641	7	0.0276136	2	0.62231
Proteolysis proteasome	19S		NA	NA	19	7.51929e-08	NA	NA	2	0.203591
Proteolysis proteasome	20S		NA	NA	12	3.72347e-06	NA	NA	2	0.0725288
Proteolysis proteasome	E1		NA	NA	1	0.205983	NA	NA	NA	NA
Proteolysis proteasome	E1 like		NA	NA	1	0.205983	NA	NA	NA	NA
Proteolysis proteasome	E2		1	0.680383	8	0.00389051	1	0.512347	NA	NA
Proteolysis proteasome	E3	F box	51	0.00019968	27	0.999943	10	0.980928	16	0.284716
Proteolysis proteasome	E3	RING finger	4	0.651944	22	0.000216149	3	0.528734	4	0.168925
Proteolysis proteasome	E3	SCF	2	0.592844	10	0.00922042	NA	NA	NA	NA
Proteolysis proteasome	E3	unassigned	1	0.957864	19	8.59864e-05	2	0.597882	3	0.203181
Proteolysis proteasome	NEDD		NA	NA	7	0.00194969	NA	NA	NA	NA
Proteolysis proteasome	ubiquitin		NA	NA	1	0.645773	NA	NA	2	0.0342901
Proteolysis proteasome	ubiquitin domain		NA	NA	1	0.438195	NA	NA	NA	NA
Proteolysis proteasome	ubiquitin hydrolase		NA	NA	3	0.0322847	NA	NA	1	0.140754
Proteolysis proteasome	ubiquitin peptidase		NA	NA	17	6.53e-06	1	0.72097	NA	NA
Proteolysis proteasome	unassigned		NA	NA	17	4.95453e-07	NA	NA	4	0.00924006
Pseudogene			65	1	72	1	25	1	37	0.999832
Ribosome	biogenesis		NA	NA	48	5.62202e-20	NA	NA	23	5.44e-17
Ribosome	EIF		1	0.978993	36	9.37953e-12	NA	NA	8	0.000968032
Ribosome	elongation		NA	NA	1	0.292467	NA	NA	NA	NA
Ribosome	S6 kinase		NA	NA	1	0.553902	NA	NA	NA	NA
Ribosome	signal recognition		NA	NA	1	0.499381	NA	NA	1	0.16643
Ribosome	subunit		NA	NA	7	0.923759	1	0.975427	29	4.25e-18
Ribosome	unassigned		1	0.561262	10	4.41419e-05	NA	NA	4	0.00109318
Signaling	AKT		1	0.223942	2	0.0948623	NA	NA	NA	NA
Signaling	AMPK		2	0.143627	NA	NA	2	0.0666055	NA	NA
Signaling	calcium	calmodulin	2	0.257549	NA	NA	2	0.127959	NA	NA
Signaling	calcium	calmodulin dependent	NA	NA	1	0.438195	NA	NA	NA	NA
Signaling	calcium	EF hand	NA	NA	1	0.749349	1	0.380481	NA	NA
Signaling	calcium	unassigned	1	0.358312	NA	NA	4	0.000408362	NA	NA
Signaling	casein kinase		NA	NA	3	0.161627	NA	NA	1	0.283738
Signaling	CDK-like		1	0.358312	1	0.553902	NA	NA	1	0.191338
Signaling	dual specificity		NA	NA	1	0.438195	NA	NA	NA	NA
Signaling	FERM		1	0.501986	NA	NA	2	0.0779036	1	0.283738
Signaling	frizzled		NA	NA	1	0.499381	NA	NA	NA	NA
Signaling	hedgehog-like		15	0.00177439	2	0.99966	3	0.702369	2	0.759114
Signaling	heteromeric G protein	adenylyl cyclase	NA	NA	1	0.499381	NA	NA	NA	NA
Signaling	heteromeric G protein	arrestin	3	0.262378	NA	NA	1	0.65941	NA	NA
Signaling	heteromeric G protein	G alpha subunit	1	0.76715	1	0.929465	2	0.241299	NA	NA
Signaling	heteromeric G protein	G beta subunit	1	0.173164	NA	NA	NA	NA	NA	NA
Signaling	heteromeric G protein	guanylyl cyclase	1	0.909938	2	0.935685	1	0.780329	NA	NA
Signaling	heteromeric G protein	receptor	4	0.480442	2	0.987656	7	0.00970125	1	0.811262
Signaling	heteromeric G protein	unassigned	1	0.76715	1	0.929465	1	0.60051	NA	NA
Signaling	hippo		NA	NA	2	0.172256	1	0.212923	NA	NA
Signaling	Janus		1	0.119062	NA	NA	NA	NA	NA	NA
Signaling	lipid	kinase DAG	NA	NA	1	0.499381	NA	NA	NA	NA
Signaling	lipid	kinase inositol	1	0.434698	3	0.10953	NA	NA	NA	NA
Signaling	lipid	kinase PI3	NA	NA	2	0.172256	NA	NA	NA	NA
Signaling	lipid	kinase PI4	NA	NA	1	0.553902	1	0.243709	NA	NA
Signaling	lipid	phosphatase	1	0.637208	6	0.0213998	2	0.141416	NA	NA
Signaling	lipid	phospholipase	1	0.434698	3	0.10953	NA	NA	NA	NA
Signaling	lipid	phospholipase A	4	0.0494244	4	0.237033	NA	NA	NA	NA
Signaling	lipid	phospholipase B	4	0.0177803	1	0.800962	2	0.114828	NA	NA
Signaling	lipid	phospholipase C	1	0.397715	NA	NA	1	0.27329	NA	NA
Signaling	lipid	phospholipase D	1	0.2716	1	0.438195	1	0.180882	NA	NA
Signaling	lipid	phospholipase patatin	NA	NA	1	0.438195	NA	NA	NA	NA
Signaling	lipid	unassigned	1	0.434698	6	0.00231008	2	0.0559159	NA	NA
Signaling	MAGUK		NA	NA	1	0.499381	NA	NA	1	0.16643
Signaling	MAPK		4	0.177823	4	0.561548	4	0.0511429	NA	NA
Signaling	Notch		NA	NA	7	0.0148811	1	0.531414	1	0.438046
Signaling	phosphatase	dual specificity	NA	NA	2	0.256165	NA	NA	1	0.2155
Signaling	phosphatase	MAPK	NA	NA	1	0.205983	NA	NA	NA	NA
Signaling	phosphatase	unassigned	1	0.9981	31	1.8439e-05	3	0.760057	4	0.363752
Signaling	phosphatase	Y	1	0.996849	17	0.0720212	NA	NA	4	0.309539
Signaling	PKC		NA	NA	1	0.499381	NA	NA	NA	NA
Signaling	PKD		NA	NA	1	0.438195	NA	NA	NA	NA
Signaling	rhomboid		NA	NA	2	0.21383	NA	NA	NA	NA
Signaling	S/T kinase		4	0.629895	25	9.95724e-06	3	0.50948	2	0.606543
Signaling	SH domain		NA	NA	3	0.249739	1	0.427989	NA	NA
Signaling	small GTPase	ARF	NA	NA	5	0.0977181	NA	NA	1	0.438046
Signaling	small GTPase	Rab	1	0.891098	11	0.00773379	2	0.413786	1	0.65403
Signaling	small GTPase	Raf	NA	NA	1	0.205983	NA	NA	NA	NA
Signaling	small GTPase	Ran	NA	NA	3	0.0322847	NA	NA	1	0.140754
Signaling	small GTPase	Rap	NA	NA	1	0.438195	1	0.180882	NA	NA
Signaling	small GTPase	Ras	2	0.725939	7	0.230703	2	0.480131	1	0.702677
Signaling	small GTPase	Rheb	NA	NA	1	0.205983	NA	NA	NA	NA
Signaling	small GTPase	Rho/Rac	4	0.369084	8	0.230982	3	0.300401	NA	NA
Signaling	small GTPase	unassigned	NA	NA	15	0.000249869	1	0.771396	3	0.11052
Signaling	TGF beta		2	0.327228	1	0.874488	2	0.169132	NA	NA
Signaling	TOR		1	0.434698	6	0.00231008	NA	NA	NA	NA
Signaling	unassigned		5	0.491434	23	0.000130487	3	0.547557	1	0.883739
Signaling	WNT		NA	NA	13	0.00047265	1	0.70962	3	0.0750597
Signaling	Y kinase		11	0.0138385	8	0.667596	3	0.57494	NA	NA
Stress response	C-type Lectin		50	4.04677e-10	5	1	20	0.00680918	3	0.98399
Stress response	dauer		1	0.434698	1	0.645773	NA	NA	NA	NA
Stress response	detoxification	CYP	28	9.80417e-11	5	0.966557	6	0.131141	2	0.719107
Stress response	detoxification	GST	15	1.11124e-05	5	0.757506	12	6.53e-06	NA	NA
Stress response	detoxification	ugt	15	0.000175963	4	0.96394	12	7.56e-05	NA	NA
Stress response	detoxification	unassigned	1	0.223942	NA	NA	NA	NA	NA	NA
Stress response	ER		1	0.794855	3	0.575816	2	0.270641	NA	NA
Stress response	heat		3	0.330724	8	0.0492351	4	0.0427889	2	0.247931
Stress response	heavy metal		8	6.15559e-05	1	0.859154	5	0.00110795	NA	NA
Stress response	osmotic		1	0.223942	1	0.369528	1	0.147536	1	0.114287
Stress response	oxidative		9	0.000322602	5	0.287729	3	0.119875	NA	NA
Stress response	pathogen	caenacin	2	0.188178	NA	NA	2	0.0897459	NA	NA
Stress response	pathogen	CUB	7	0.00285123	NA	NA	6	0.00114293	NA	NA
Stress response	pathogen	lectin	1	0.119062	NA	NA	1	0.0767124	NA	NA
Stress response	pathogen	lysozyme	3	0.00672858	NA	NA	2	0.0206785	NA	NA
Stress response	pathogen	NLP	NA	NA	NA	NA	1	0.147536	NA	NA
Stress response	pathogen	NLP-like	1	0.637208	1	0.841945	NA	NA	NA	NA
Stress response	pathogen	saposin	8	2.99162e-05	NA	NA	7	1.02e-05	NA	NA
Stress response	pathogen	ShK	2	0.0333095	NA	NA	1	0.147536	NA	NA
Stress response	pathogen	signaling	1	0.397715	2	0.256165	NA	NA	NA	NA
Stress response	pathogen	unassigned	43	4.52453e-19	5	0.988515	23	2.7e-10	NA	NA
Stress response	thioredoxin		2	0.280867	2	0.566612	1	0.471851	1	0.384523
Stress response	transcriptional regulator		NA	NA	1	0.292467	NA	NA	NA	NA
Stress response	unassigned		10	0.00301709	6	0.561991	9	0.000408211	1	0.780397
Trafficking	endocytosis	adaptin	NA	NA	3	0.0864118	NA	NA	NA	NA
Trafficking	endocytosis	clathrin	1	0.434698	1	0.645773	1	0.301714	NA	NA
Trafficking	endocytosis	unassigned	2	0.257549	2	0.532963	2	0.127959	NA	NA
Trafficking	ER/Golgi	ARF	NA	NA	1	0.684347	NA	NA	NA	NA
Trafficking	ER/Golgi	COP I	3	0.0712136	1	0.800962	2	0.114828	NA	NA
Trafficking	ER/Golgi	COP II	NA	1	0.380481	NA	NA
Trafficking	ER/Golgi	Golgi unassigned	1	0.751923	10	0.00120176	2	0.226672	1	0.48691
Trafficking	ER/Golgi	mannosidase	2	0.0824923	2	0.21383	1	0.243709	NA	NA
Trafficking	ER/Golgi	oligomeric Golgi complex	NA	NA	6	0.00231008	NA	NA	1	0.23894
Trafficking	ER/Golgi	trafficking protein particle complex	NA	NA	5	0.0239364	1	0.380481	NA	NA
Trafficking	exocyst		NA	NA	3	0.10953	1	0.301714	NA	NA
Trafficking	unassigned		NA	NA	4	0.124811	1	0.450358	NA	NA
Trafficking	vesicle targeting/fusion	CHMP	NA	NA	1	0.684347	1	0.329025	NA	NA
Trafficking	vesicle targeting/fusion	CORVET/HOPS	NA	NA	3	0.0322847	NA	NA	NA	NA
Trafficking	vesicle targeting/fusion	ESCRT	NA	NA	1	0.553902	NA	NA	NA	NA
Trafficking	vesicle targeting/fusion	GARP	NA	NA	3	0.047536	NA	NA	NA	NA
Trafficking	vesicle targeting/fusion	RAB	NA	NA	3	0.134707	1	0.329025	NA	NA
Trafficking	vesicle targeting/fusion	retromer	NA	NA	3	0.047536	NA	NA	NA	NA
Trafficking	vesicle targeting/fusion	SNARE	1	0.751923	6	0.0665759	2	0.226672	1	0.48691
Trafficking	vesicle targeting/fusion	unassigned	NA	NA	2	0.298604	NA	NA	1	0.23894
Transcription	chromatin modification	acetyltransferase	3	0.107702	8	0.00292195	2	0.155155	1	0.402908
Transcription	chromatin modification	deacetylase	1	0.501986	6	0.00508286	1	0.355266	NA	NA
Transcription	chromatin modification	demethylase	1	0.637208	8	0.00215189	1	0.471851	2	0.090359
Transcription	chromatin modification	methyltransferase	NA	NA	14	3.62463e-06	NA	NA	4	0.00449949
Transcription	chromatin modification	NURD	NA	NA	3	0.0200583	NA	NA	NA	NA
Transcription	chromatin modification	NURF	NA	NA	1	0.205983	NA	NA	NA	NA
Transcription	chromatin modification	REST	NA	NA	2	0.172256	NA	NA	1	0.16643
Transcription	chromatin modification	SWI/SNF	NA	NA	11	2.6636e-05	NA	NA	NA	NA
Transcription	chromatin modification	unassigned	NA	NA	22	3.51011e-08	NA	NA	10	5.75e-07
Transcription	chromatin structure	histone	1	0.995678	13	0.268091	4	0.461389	14	1.68e-06
Transcription	chromatin structure	HMG protein	NA	NA	3	0.10953	NA	NA	2	0.0342901
Transcription	chromatin structure	unassigned	NA	NA	8	0.000746114	1	0.404709	3	0.00929548
Transcription	dosage compensation		NA	NA	6	0.00508286	NA	NA	1	0.283738
Transcription	general machinery	RNA Pol I	NA	NA	4	0.00686576	NA	NA	2	0.0123758
Transcription	general machinery	RNA Pol I	NA	NA	2	0.0612815	NA	NA	NA	NA
Transcription	general machinery	RNA Pol II	NA	NA	20	7.32206e-09	1	0.631135	6	0.000230534
Transcription	general machinery	RNA Pol II	NA	NA	16	4.2974e-08	NA	NA	4	0.00264442
Transcription	general machinery	RNA Pol II	NA	NA	19	3.76512e-07	1	0.70962	4	0.0181689
Transcription	general machinery	RNA Pol II	NA	NA	17	7.47285e-07	NA	NA	NA	NA
Transcription	general machinery	RNA Pol II	NA	NA	8	0.000113964	NA	NA	NA	NA
Transcription	general machinery	RNA Pol II	NA	NA	5	0.00241234	NA	NA	1	0.16643
Transcription	general machinery	RNA Pol II	NA	NA	6	0.00508286	NA	NA	NA	NA
Transcription	general machinery	RNA Pol II	NA	NA	5	0.00930779	NA	NA	1	0.23894
Transcription	general machinery	RNA Pol II	NA	NA	2	0.0612815	NA	NA	NA	NA
Transcription	general machinery	RNA Pol II	NA	NA	2	0.0612815	NA	NA	NA	NA
Transcription	general machinery	RNA Pol II	NA	NA	1	0.205983	NA	NA	NA	NA
Transcription	general machinery	RNA Pol II	NA	NA	1	0.292467	1	0.112831	1	0.0870033
Transcription	general machinery	RNA Pol III	NA	NA	12	2.15116e-06	NA	NA	5	0.000110083
Transcription	general machinery	unassigned	NA	NA	3	0.0200583	NA	NA	1	0.114287
Transcription	unassigned		NA	NA	7	0.00706413	NA	NA	3	0.0155937
Transcription factor	AIRD		NA	NA	1	0.292467	NA	NA	1	0.0870033
Transcription factor	AP2		NA	NA	1	0.438195	NA	NA	1	0.140754
Transcription factor	bHLH		3	0.432259	3	0.812349	1	0.771396	1	0.674378
Transcription factor	bZIP		5	0.0302131	6	0.101279	2	0.270641	2	0.181764
Transcription factor	CREB		NA	NA	1	0.369528	NA	NA	NA	NA
Transcription factor	E2F		NA	NA	1	0.292467	NA	NA	NA	NA
Transcription factor	ETS		1	0.561262	1	0.776642	NA	NA	NA	NA
Transcription factor	forkhead		1	0.613479	1	0.822634	NA	NA	NA	NA
Transcription factor	GATA		1	0.532563	2	0.421834	1	0.380481	NA	NA
Transcription factor	HMG box		NA	NA	1	0.438195	NA	NA	NA	NA
Transcription factor	homeodomain		7	0.457528	10	0.740362	3	0.754128	2	0.798689
Transcription factor	NF		NA	NA	6	0.000862329	NA	NA	NA	NA
Transcription factor	NHR		46	2.44636e-08	9	0.999998	10	0.608521	NA	NA
Transcription factor	unassigned		3	0.381962	16	3.86561e-05	1	0.742354	5	0.00529384
Transcription factor	ZF		11	0.00170215	10	0.143733	NA	NA	1	0.805458
Transmembrane protein	ER		1	0.89778	8	0.0903706	1	0.762099	NA	NA
Transmembrane protein	seven transmembrane receptor	dmsr	1	0.659479	1	0.859154	NA	NA	NA	NA
Transmembrane protein	seven transmembrane receptor	sra	2	0.67201	NA	NA	NA	NA	1	0.664358
Transmembrane protein	seven transmembrane receptor	srab	2	0.45951	NA	NA	1	0.616128	NA	NA
Transmembrane protein	seven transmembrane receptor	srg	2	0.910003	NA	NA	1	0.918875	NA	NA
Transmembrane protein	seven transmembrane receptor	srh	1	0.999999	NA	NA	2	0.998487	NA	NA
Transmembrane protein	seven transmembrane receptor	sri	NA	NA	1	0.999006	NA	NA	NA	NA
Transmembrane protein	seven transmembrane receptor	srsx	NA	NA	1	0.982303	NA	NA	NA	NA
Transmembrane protein	seven transmembrane receptor	srt	NA	1	0.915579	NA	NA
Transmembrane protein	seven transmembrane receptor	sru	2	0.725939	NA	NA	2	0.480131	NA	NA
Transmembrane protein	seven transmembrane receptor	srx	2	0.988608	NA	NA	NA	NA	NA	NA
Transmembrane protein	seven transmembrane receptor	srz	1	0.98149	NA	NA	NA	NA	NA	NA
Transmembrane protein	seven transmembrane receptor	str	NA	NA	1	1	1	0.999573	NA	NA
Transmembrane protein	seven transmembrane receptor	unassigned	12	0.330189	1	1	4	0.87187	NA	NA
Transmembrane protein	unassigned		158	4.35732e-05	170	0.993251	76	0.222022	40	0.958767
Transmembrane transport	ABC		7	0.059415	8	0.294892	3	0.343558	3	0.210941
Transmembrane transport	acid sensing		1	0.501986	NA	NA	1	0.355266	NA	NA
Transmembrane transport	amino acid		5	0.113422	1	0.987474	3	0.205394	NA	NA
Transmembrane transport	ammonium		1	0.358312	NA	NA	1	0.243709	NA	NA
Transmembrane transport	anion		NA	NA	1	0.553902	NA	NA	NA	NA
Transmembrane transport	aquaporin		1	0.561262	NA	NA	3	0.019165	NA	NA
Transmembrane transport	calcium channel		NA	NA	1	0.911179	1	0.56734	NA	NA
Transmembrane transport	chloride channel		6	0.0848792	3	0.898509	5	0.0421692	NA	NA
Transmembrane transport	extracellular ligand gated channel		4	0.546	NA	NA	1	0.908578	NA	NA
Transmembrane transport	ion		2	0.122304	NA	NA	NA	NA	NA	NA
Transmembrane transport	ion channel		3	0.0335608	NA	NA	2	0.0666055	NA	NA
Transmembrane transport	lipid		5	0.0077753	4	0.16673	NA	NA	1	0.402908
Transmembrane transport	major facilitator		14	0.00429423	7	0.908805	6	0.168836	1	0.934583
Transmembrane transport	metal ion		NA	NA	1	0.499381	NA	NA	1	0.16643
Transmembrane transport	mitochondrial	solute carrier	2	0.657245	11	0.00773379	2	0.413786	2	0.292529
Transmembrane transport	monocarboxylate		1	0.358312	1	0.553902	NA	NA	NA	NA
Transmembrane transport	nicotinic acid receptor		1	0.735701	NA	NA	1	0.56734	NA	NA
Transmembrane transport	potassium channel		18	0.00229062	NA	NA	3	0.866931	1	0.975145
Transmembrane transport	sodium channel		3	0.364951	1	0.977718	1	0.731875	NA	NA
Transmembrane transport	solute carrier		30	7.35866e-05	19	0.864858	12	0.121429	1	0.997494
Transmembrane transport	sugar		3	0.0416778	1	0.71872	NA	NA	NA	NA
Transmembrane transport	sulfate		1	0.434698	1	0.645773	1	0.301714	NA	NA
Transmembrane transport	TRP channel		NA	NA	1	0.841945	1	0.471851	NA	NA
Transmembrane transport	unassigned		6	0.136276	10	0.123025	6	0.0237856	1	0.793307
Unassigned	ALS2cr12 domain		6	0.0241929	NA	NA	1	0.72097	NA	NA
Unassigned	BTB and MATH domain		1	0.807445	7	0.0532724	NA	NA	9	5.21e-07
Unassigned	Glycosyltransferase family A		6	0.180063	NA	NA	4	0.20773	NA	NA
Unassigned	hydrolase		10	9.41921e-05	NA	NA	2	0.343464	NA	NA
Unassigned	MADF domain		NA	NA	5	0.00930779	NA	NA	1	0.23894
Unassigned	membrane spanning domain		14	0.511987	18	0.945421	6	0.851017	2	0.987699
Unassigned	meprin-associated Traf homology domain		4	0.0899658	1	0.943985	NA	NA	NA	NA
Unassigned	prion domain		6	0.313175	12	0.168415	6	0.073668	2	0.630007
Unassigned	receptor L domain		NA	NA	1	0.992099	NA	NA	NA	NA
Unassigned	regulated by multiple stresses		245	5.28939e-24	356	3.6965e-17	170	1.18e-21	97	1.23e-07
Unassigned	transposon		NA	NA	1	0.205983	NA	NA	NA	NA
Unassigned	TransThyretin-Related family domain		11	2.07755e-05	NA	NA	7	0.000434759	NA	NA
Unassigned			333	0.000366104	572	0.00399531	194	0.0347765	141	0.129823
