# Supplementary material for: Germline loss in C. elegans enhances longevity by disrupting adhesion between niche and stem cells
Source: EMBO J. 2024 Jul 25;43(18):9. doi: 10.1038/s44318-024-00185-3 (PMC11405865; doi:10.1038/s44318-024-00185-3)
Supplement: Supplementary file 4 — Dataset EV3 [file 44318_2024_185_MOESM4_ESM.xlsx]

## Sheet: Strains
Dataset EV3 Strains and oligos.
C. elegans strains
Strain name	Strain genotype	Source	Label in Figures	Figure Panels	Extended Data Figure Panels
SYD0560	qIs57(lag-2p::GFP) II	This study	WT	1	EV1, EV5A
SYD0561	glp-1(e2141ts) III; qIs57 II	This study	glp-1
SYD0801	rde-1(ne219) V; cpIs121 (lag-2p::mNG::PH::F2A::rde-1) I	This study	WT, Ablated	2B
SYD0801	rde-1(ne219) V; cpIs121 (lag-2p::mNG::PH::F2A::rde-1) I	This study	WT	2C, 2E, 3C, 3D, 3E, 3F, 4C, 4D, 5C, 5D	EV4C
SYD0800	glp-1(e2141ts) III; rde-1(ne219) V; cpIs121 I	This study	glp-1
SYD1214	qIs57; sydEx289 [elt-3p::elt-3::mcherry; myo-2p::mCherry]	This study	WT, elt-3::mCherry		EV2
SYD1213	glp-1(e2141)III;qIs57;sydEx289	This study	glp-1, elt-3::mCherry
SYD1208	qIs57; sydEx282 [pqm-1p::pqm-1::mCherry; myo-2p::mCherry]	This study	WT, pqm-1::mCherry
SYD1207	glp-1(e2141)III; qIs57; sydEx282	This study	glp-1, pqm-1::mCherry
SYD0785	rde-1(ne219) V; cpIs121 I; sydEx229 [myo-2p::mCherry::unc-54u; sur-5p::gfp]	This study			EV3A, EV3B
SYD1926	sydEx229	This study			EV3C
AA2735	glp-1(e2141ts) III	Antebi Lab	glp-1	2D, 2F	EV3D, EV3E
SYD0645	glp-1(e2141ts) III; rde-1(ne219) V	This study	rde-1;glp-1
N2	N2 Bristol	Caenorhabditis Genetics Center	WT	2D, 2F
VC143	elt-3(gk121) X	Caenorhabditis Genetics Center	elt-3
RB711	pqm-1(ok485) II	Caenorhabditis Genetics Center	pqm-1
SYD1919	pqm-1(ok485) II; glp[-1(e2141ts) III	This study	elt-3;glp-1
SYD1920	glp-1(e2141ts) III; elt-3(gk121) X	This study	pqm-1;glp-1
SYD1801	hmr-1(cp21)I; naIs37[lag-2p::mCherry-PH]	This study	WT	3B	EV4A
SYD1802	hmr-1(cp21)I; glp-1(e2141)III; naIs37	This study	glp-1
SYD1384	hmp-2(cp78) III; sydIs135	This study	WT	4A
SYD1400	glp-1(e2141) III;hmp-2(cp78) III; sydIs135	This study	glp-1
SYD1383	rde-1(ne219) V; sybIs3308 [lag-2p::rde-1::FZ linker-P2A::mKate2::let-858 3’UTR]; hmr-1(cp21) [hmr-1::GFP] I	This study			EV4B, EV4D
SYD1392	rde-1(ne219) V; sybIs3308; hmp-2(cp78) [GFP::hmp-2a + LoxP] III	This study		4B
SYD1833	naIs37;sydEx390 [lag-2p::mGreenLantern::hmp-2; myo-2p::mCherry]	This study	WT		EV4E
SYD1836	glp-1(e2141)III;naIs37;sydEx390	This study	glp-1
SYD1181	rde-1(ne219) V; cpIs121 I; sydIs135 (lag-2p::mCherry)	This study	WT	5B	EV5E
SYD1185	glp-1; rde-1(ne219) V; cpIs121 I; sydIs135	This study	glp-1
SYD1469	rde-1(ne219) V; cpIs121 I; sydEx298 (-)	This study	WT	5E	EV5I
SYD1469	rde-1(ne219) V; cpIs121 I; sydEx298 (+)	This study	tig-2 OE
SYD1239	sydEx298 [lag-2p::tig-2::mCherry; myo-2p::mCherry] (-)	This study	WT	5F
SYD1239	sydEx298 (+)	This study	tig-2 OE		EV5F
SYD1473	glp-1(e2141ts) III; sydEx298 (-)	This study	glp-1
SYD1473	glp-1(e2141ts) III; sydEx298 (+)	This study	glp-1;tig-2 OE
SYD1468	daf-36(k114) V; sydEx298 (-)	This study	daf-36
SYD1468	daf-36(k114) V; sydEx298 (+)	This study	daf-36;tig-2 OE
SYD1471	daf-16(mu86) I; sydEx298 (-)	This study	daf-16
SYD1471	daf-16(mu86) I; sydEx298 (+)	This study	daf-16;tig-2 OE
SYD1890	cpIs121 I; sydIs148 [tig-2p::tig-2 cDNA::mCherry::tig-2 3'UTR; myo-2p::mCherry]	This study	WT		EV5D
SYD1891	glp-1(e2141)III; cpIs121I; sydIs148	This study	glp-1
SYD0877	sydEx220 [lag-2p::mCherry]	This study			EV5G
SYD1126	sydEx267 [rab-3p::sqst-1::gfp, myo-2p::mCherry]	This study
SYD1463	sydEx392 [vha-6p::tig-2::mCherry, myo-2p::mCherry] (-)	This study	WT		EV5H
SYD1463	sydEx392 (+)	This study	tig-2 int OE
Bacteria strains
Strains	Source
Escherichia coli, OP50	Caenorhabditis Genetics Center
Escherichia coli, HT115	Caenorhabditis Genetics Center

## Sheet: Oligos
RT-qPCR
gene	forward primer (5'-3')	reverse primer (5'-3')
dod-3	CGAAGTCGCGCTTAATAGTG	ATGAACACCGGCTCATTC
lipl-4	CAAAACAAGACCTGGAAGAAACG	GCTTCCCTGAACGACTTGAGA
sod-3	CGAAGTCGCGCTTAATAGTG	CGCTGAAATTCAATGGTGGT
ama-1	GAGATTTCAGAATGGACCTCAC	GAGACGACGATCCTCTTCC
lim-7	ACGACTTGTTGAGATGACTG	AGGAGAGTTGAACATCATAGGA
him-3	TCTAAATAACGGAATCGACACG	TGTACGAAACACGGAAACTC
lag-2	TGTGGACAAGCCGTTGAC	GCAGGAGCAGAAGACTTTCG
acp-6	GATACGCTTCTCACACCGA	GAATCCATCCTTGTCAGCC
lipl-5	GGGTCATTCACAAGGAACTC	CGAACCATCCATCAAACTCC
lys-2	GTCTGGATTCAGGTTACTTCCC	ACTTGAGCATACTGCTTCACTG
ugt-61	TATGCACAGAAGAATCTCATCC	AGAAGACAATAAGCCCATTTCC
cey-2	TGGATCGAGATACCGCCA	TTGGAACAAGATTTGGAGTCTG
cpg-1	CGGTGTAGCTGGAATGTATGAG	TCGAGATTCCTCCAGAGCA
gfat-2	TCTACAAGAAGTCGTTGAATGC	GCTCAGCAATGTGGTAGGA
hil-4	CTAACAAGATCAACGCTCACC	GTCGTCGTAGCCTTCTTCTC
RT-qPCR in ChIP
gene	forward primer (5'-3')	reverse primer (5'-3')
gata motif in tig-2 promoter	CGTAAGTACAATAAACGC	CAGGCATTTTTAAGAATAAAC
luciferase exon	GGCTGAATACAAACCATCGG	ACACGGGCATGAAGAACTG
RT & library construction of isolated DTCs
oligo Name	primer (5'-3')
3'CDS primer	AAGCAGTGGTATCAACGCAGAGTACT30VN
LNA-TSO primer	AAGCAGTGGTATCAACGCAGAGTACATrGrG+G
A-IS PCR primer	AAGCAGTGGTATCAACGCAGAGT
For 3'CDS primer, 'N' is any base and 'V' is A, C or G. For LNA-TSO primer, at the 3' end, there are two riboguanosines (rGs) and one LNA-modified guanosine (+G). For A-IS PCR primer, amine (NH2) modification was added to the 5' end with a C6 linker during synthesis.
For constructing L3781-lag-2p::tig-2::mCherry
gene	forward primer (5'-3')	reverse primer (5'-3')
lag-2 promoter	GCGCGGATCCTATCGATTTATACATTCTGCCACGTC	AAATTCGAAGAGCATTTTCTGAAAAAAGGCAAATTTG
tig-2 cDNA	GCCTTTTTTCAGAAAATGCTCTTCGAATTTTCG	ACCCTTTGAGACCATATGACACCCACACTCATC
For constructing L3781-lag-2p::mCherry
gene	forward primer (5'-3')	reverse primer (5'-3')
lag-2 promoter	GCTTGCATGCCTGCATATACATTCTGCCACGTC	ATCCGCGCCAAAACCTTTCTGAAAAAAGGCAAATTTG
For constructing pCFJ150-lag-2p::rde-1::P2A::mKate2
gene	forward primer (5'-3')	reverse primer (5'-3')
lag-2p::rde-1	TTGTACGAATTTTAGGGAAAATTTGGAAATGCACC	CCCACTGCCCCATGGTGCGAACGACATTCCAGG
P2A::mKate2	GGAATGTCGTTCGCACCATGGGGCAGTGGGG	AAAGTACAGATTCTCACGGTGTCCGAGCTTGG
For constructing pEGFP-pqm-1
gene	forward primer (5'-3')	reverse primer (5'-3')
pqm-1	ATGTCGTTTTTGAATAATGATTTC	CAAAGTACAGGATCGTGG
For constructing L3781- lag-2p::mGreenLantern::hmp-2
gene	forward primer (5'-3')	reverse primer (5'-3')
mGreenLantern	AAAGGTTTTGGCGCGGCCACCATGGTGAGCAAG	AGAGTGAAGAAGCATCTTGTACAGCTCGTCCATG
hmp-2	GACGAGCTGTACAAGATGCTTCTTCACTCTACC	ATTACTTGTATGGCCTTACAAATCGGTATCGTAC
For constructing pEGFP-hmp-2
gene	forward primer (5'-3')	reverse primer (5'-3')
hmp-2	ATGCTTCTTCACTCTACC	CAAATCGGTATCGTACCAATTG
For constructing elt-3-3*FLAG
gene	forward primer (5'-3')	reverse primer (5'-3')
elt-3	ATGGAAACTGCCAACTATTAC	ACAAGCAGCTGCGTG
For constructing FLAG-pqm-1
gene	forward primer (5'-3')	reverse primer (5'-3')
pqm-1	TGGTTTAGTGAACCGATGTCGTTTTTGAATAATGATTTC	CGCTAGCGGATCTGACAAAGTACAGGATCGTGG
For constructing L3781-vha-6p::tig-2::mCherry
gene	forward primer (5'-3')	reverse primer (5'-3')
vha-6p	GATCCTATCGATTCGCGGCCAAGTATACTATTTATTACTC	AAATTCGAAGAGCATTTTTTATGGGTTTTGGTAGG
tig-2::mcherry	CAAAACCCATAAAAAATGCTCTTCGAATTTTCG	TTGAGATTCTTCTTCCTACTTATACAATTCATCCATG
tig-2 3’UTR	GAATTGTATAAGTAGGAAGAAGAATCTCAAATTAAATTT	TACGAATTGGGAGACAAAATTAACTGACAAAATGTTTATG
For constructing L3781-tig-2p::tig-2::mCherry::tig-2 3'UTR
gene	forward primer (5'-3')	reverse primer (5'-3')
tig-2 promoter	GGGCGATTTCATAATTTGAAAG	GTAATCTGAGAAGAAGAAGAGC
tig-2 cDNA	ATGCTCTTCGAATTTTCG	ATGACACCCACACTCATC
tig-2 3’UTR	GAATTGTATAAGTAGGAAGAAGAATCTCAAATTAAATTT	TACGAATTGGGAGACAAAATTAACTGACAAAATGTTTATG
For constructing L3781-elt-3p::elt-3::mCherry::elt-3 3'UTR
gene	forward primer (5'-3')	reverse primer (5'-3')
elt-3 promoter::elt-3 a.2	CGGATCCTATCGATTTGTTTCTACTGTTTCAACATTCAC	ACCCTTTGAGACCATACAAGCAGCTGCGTGTC
elt-3 3'UTR	GCAATTTTAGTTGTCTAATTTC	AAACTTTTAGTTCACATCAAG
For constructing L3781-pqm-1p::pqm-1::mCherry::pqm-1 3'UTR
gene	forward primer (5'-3')	reverse primer (5'-3')
pqm-1 promoter::pqm-1	CAAATTTCAGTTGTTGAATAAT	CAAAGTACAGGATCGTG
pqm-1 3'UTR	TTTAAATTTCCCACCAAAAAATG	AATTTCGAAACATCGAGAAAAC
