# Supplementary material for: Germline loss in C. elegans enhances longevity by disrupting adhesion between niche and stem cells
Source: EMBO J. 2024 Jul 25;43(18):9. doi: 10.1038/s44318-024-00185-3 (PMC11405865; doi:10.1038/s44318-024-00185-3)
Supplement: Supplementary file 5 — Movie EV1 [file 44318_2024_185_MOESM5_ESM.zip › Readme Move EV1.txt]

Movie EV1 Removing germline reduces the DTC-GSC adhesions.
The 3D model of Z-stacking images in Fig. 3B built by Imaris. HMR-1/E-cadherin was endogenously tagged by GFP. lag-2p::mCherry marked DTC. Note that on the side of DTC facing GSC (magneta), cell adhesions labelled by HMR-1::GFP (green balls) significantly reduced in glp-1 mutants. Scale bar: 5 um.
