# Supplementary material for: Germline loss in C. elegans enhances longevity by disrupting adhesion between niche and stem cells
Source: EMBO J. 2024 Jul 25;43(18):9. doi: 10.1038/s44318-024-00185-3 (PMC11405865; doi:10.1038/s44318-024-00185-3)
Supplement: Supplementary file 6 — Movie EV2 [file 44318_2024_185_MOESM6_ESM.zip]

Archive with 2 entries (2 files):
- Liu et al. Movie EV2.avi
- Readme Movie EV2.txt
