# Supplementary material for: Germline loss in C. elegans enhances longevity by disrupting adhesion between niche and stem cells
Source: EMBO J. 2024 Jul 25;43(18):9. doi: 10.1038/s44318-024-00185-3 (PMC11405865; doi:10.1038/s44318-024-00185-3)
Supplement: Supplementary file 6 — Movie EV2 [file 44318_2024_185_MOESM6_ESM.zip › Readme Movie EV2.txt]

Movie EV2 Removing germline alters DTC morphology.
The 3D reconstruction of Z-stacking microscopic images of DTC in indicated strains. lag-2p::mCherry-PH labels DTC (magneta), HMR-1::GFP (green) marks cell adhesions. Note the cell adhesions in the dendritic structures of DTC in WT worms, and the reduction of dendritic structures of DTC in glp-1 mutants. Scale bar: 5 um.

2
