# Supplementary material for: Germline loss in C. elegans enhances longevity by disrupting adhesion between niche and stem cells
Source: EMBO J. 2024 Jul 25;43(18):9. doi: 10.1038/s44318-024-00185-3 (PMC11405865; doi:10.1038/s44318-024-00185-3)
Supplement: Supplementary file 7 — Source data Fig. 2 [file 44318_2024_185_MOESM7_ESM.zip]

Archive with 18 entries (13 files):
- 2C/
- 2C/Fig 2C elt-3 RNAi  survival curve replicate 1.csv
- 2C/Fig 2C elt-3 RNAi  survival curve replicate 2.csv
- 2C/Fig 2C elt-3 RNAi  survival curve replicate 3.csv
- 2C/Fig 2C pqm-1 RNAi survival curve replicate 1.csv
- 2C/Fig 2C pqm-1 RNAi survival curve replicate 2.csv
- 2C/Fig 2C pqm-1 RNAi survival curve replicate 3.csv
- 2D/
- 2D/Fig 2D survival curve replicate 1.csv
- 2D/Fig 2D survival curve replicate 2.csv
- 2D/Fig 2D survival curve replicate 3.csv
- 2E/
- 2E/Fig 2E qPCR.xlsx
- 2F/
- 2F/Fig 2F qPCR.xlsx
- Numerical data summary in Fig. 2.xlsx
- 2B/
- 2B/Fig 2B survival curve.csv
