# Supplementary material for: Germline loss in C. elegans enhances longevity by disrupting adhesion between niche and stem cells
Source: EMBO J. 2024 Jul 25;43(18):9. doi: 10.1038/s44318-024-00185-3 (PMC11405865; doi:10.1038/s44318-024-00185-3)
Supplement: Supplementary file 7 — Source data Fig. 2 [file 44318_2024_185_MOESM7_ESM.zip › 2C/Fig 2C elt-3 RNAi survival curve replicate 1.csv]

days	WT luc-2i	WT elt-3i	glp-1 luc-2i	glp-1 elt-3i
3	0
3	0
3	0
3	0
3	0
3	0
3	0
3	0
3	0
3	0
5	0
5	0
5	0
5	0
5	0
5	0
5	0
5	0
5	0
5	0
5	0
5	0
7	0
7	0
9	1
9	1
9	0
9	0
9	0
11	1
11	1
11	1
11	1
11	1
11	0
12	1
12	1
12	0
15	1
15	1
15	1
15	1
15	1
15	1
15	1
15	1
15	1
15	1
15	1
15	1
17	1
17	1
17	1
17	1
17	1
17	1
17	1
17	1
17	1
17	1
17	1
17	0
19	1
19	1
19	1
19	1
19	1
19	1
19	1
19	1
19	1
19	1
22	1
22	1
22	1
22	1
22	1
22	1
22	1
22	1
22	1
22	1
22	1
22	1
22	1
22	1
22	1
22	1
22	1
22	1
24	1
24	1
24	1
24	1
24	1
24	1
24	1
24	1
24	1
24	1
24	1
24	1
24	1
26	1
26	1
26	1
26	1
26	1
26	1
26	1
26	1
29	1
29	1
29	1
29	1
31	1
31	1
34	1
34	1
34	1
3		0
3		0
3		0
3		0
3		0
3		0
3		0
3		0
3		0
3		0
3		0
3		0
5		0
5		0
5		0
5		0
5		0
5		0
5		0
5		0
5		0
5		0
5		0
5		0
5		0
5		0
5		0
5		0
5		0
5		0
5		0
5		0
7		0
9		1
9		0
9		0
9		0
11		1
11		1
12		1
15		1
15		1
15		1
15		1
15		1
15		0
17		1
17		1
17		1
17		1
17		1
17		1
17		1
17		1
17		1
17		1
17		1
17		1
17		1
19		1
19		1
19		1
19		1
19		1
19		1
19		1
19		1
19		1
19		1
19		1
19		1
19		1
22		1
22		1
22		1
22		1
22		1
22		1
22		1
22		1
22		1
22		1
22		1
22		1
22		1
22		1
22		1
22		1
24		1
24		1
24		1
24		1
24		1
24		1
24		1
24		1
24		1
24		1
24		1
24		1
24		1
24		1
24		1
24		1
24		1
24		1
24		1
26		1
26		1
26		1
26		1
26		1
26		1
26		1
26		1
29		1
29		1
29		1
29		1
29		1
31		1
34		1
3			0
3			0
3			0
3			0
3			0
5			0
5			0
5			0
5			0
7			1
7			0
7			0
9			1
9			1
9			0
9			0
9			0
12			1
12			1
12			1
12			1
15			1
15			1
15			1
15			1
15			1
15			1
15			1
15			1
15			1
15			1
15			1
15			0
17			1
17			1
17			1
17			1
17			1
17			1
17			1
17			1
17			1
17			1
19			1
19			1
19			1
19			1
19			1
19			1
19			1
22			1
22			1
22			1
22			1
22			1
22			1
22			1
22			1
22			1
22			1
22			1
22			0
24			1
24			1
24			1
24			1
24			1
24			1
24			1
24			1
24			1
24			1
24			1
24			1
26			1
26			1
26			1
26			1
26			1
26			1
26			1
26			1
26			1
29			1
29			1
29			1
29			1
29			1
29			0
31			1
31			1
31			1
31			1
31			1
31			1
31			1
34			1
37			1
37			1
37			1
37			1
37			1
37			1
37			1
37			1
37			1
37			1
40			1
40			1
40			1
40			1
40			0
40			0
40			0
43			1
43			1
43			1
43			1
45			1
47			1
3				0
3				0
3				0
3				0
3				0
3				0
3				0
3				0
3				0
3				0
3				0
3				0
5				0
5				0
5				0
7				0
9				1
9				1
9				0
9				0
11				1
11				1
11				1
11				1
11				1
12				1
12				1
12				1
15				1
15				1
15				1
15				1
15				1
15				1
15				1
15				1
15				1
15				1
15				0
17				1
17				1
17				1
17				1
17				1
17				1
17				1
17				1
17				1
17				1
17				1
17				0
19				1
19				1
19				1
19				1
19				1
19				1
19				1
19				1
19				1
19				1
22				1
22				1
22				1
22				1
22				1
22				1
22				1
22				1
22				1
22				1
22				1
22				1
22				1
22				1
22				1
24				1
24				1
24				1
24				1
24				1
24				1
24				1
24				1
24				1
24				1
24				1
24				1
24				1
24				1
24				1
24				1
24				1
24				1
26				1
26				1
26				1
26				1
26				1
26				1
26				1
26				1
26				1
29				1
29				1
29				1
29				1
29				1
29				1
29				1
29				1
29				1
29				1
31				1
31				1
31				1
34				1
37				1
43				1
47				1
