# Supplementary material for: Germline loss in C. elegans enhances longevity by disrupting adhesion between niche and stem cells
Source: EMBO J. 2024 Jul 25;43(18):9. doi: 10.1038/s44318-024-00185-3 (PMC11405865; doi:10.1038/s44318-024-00185-3)
Supplement: Supplementary file 7 — Source data Fig. 2 [file 44318_2024_185_MOESM7_ESM.zip › 2D/Fig 2D survival curve replicate 1.csv]

days	WT	elt-3	pqm-1	glp-1	elt-3;glp-1	pqm-1;glp-1
2	0
2	0
2	0
4	0
4	0
4	0
4	0
4	0
4	0
4	0
4	0
4	0
6	0
6	0
6	0
6	0
6	0
8	1
12	1
12	1
15	1
15	1
15	1
15	1
15	1
15	1
15	1
15	1
15	1
15	1
15	1
15	1
15	1
17	1
17	1
17	1
17	1
17	1
19	1
19	1
19	1
19	1
19	1
19	1
19	1
19	1
19	1
19	1
19	0
19	0
22	1
22	1
22	1
22	1
22	1
22	1
22	1
22	1
22	1
22	1
22	1
22	1
22	1
24	1
24	1
24	1
24	1
24	1
24	1
24	1
24	1
24	1
24	1
24	1
26	1
26	1
26	1
26	1
26	1
26	1
26	1
26	1
26	1
26	1
26	1
26	1
26	1
29	1
29	1
29	1
29	1
29	1
29	1
29	1
31	1
31	1
31	1
31	1
33	1
36	1
2		0
4		0
4		0
6		0
8		1
8		0
8		0
8		0
8		0
10		1
10		1
10		1
12		1
12		1
12		1
12		1
12		1
12		1
12		1
12		1
12		0
12		0
12		0
15		1
15		1
15		1
15		1
15		1
15		1
15		1
15		1
15		1
15		1
15		1
15		1
15		1
17		1
17		1
17		1
17		1
19		1
19		1
19		1
19		1
19		1
19		1
19		1
22		1
22		1
22		1
22		1
22		1
22		1
22		1
22		1
22		1
22		1
22		1
22		1
22		1
24		1
24		1
24		1
24		1
24		1
24		1
24		1
24		1
24		1
24		1
24		1
24		1
24		1
24		1
26		1
26		1
26		1
26		1
26		1
26		1
26		1
26		1
26		1
26		1
26		1
26		1
26		1
26		1
29		1
29		1
29		1
29		1
29		1
29		1
29		1
29		1
29		1
31		1
31		1
31		1
2			0
4			0
4			0
4			0
4			0
4			0
4			0
6			0
8			0
8			0
15			1
15			1
15			1
15			1
15			1
15			1
15			1
15			1
15			1
15			1
17			1
17			1
17			1
17			1
19			1
19			1
19			1
19			1
19			1
19			1
19			1
22			1
22			1
22			1
22			1
22			1
22			1
22			1
22			1
22			1
22			1
22			1
22			1
22			1
24			1
24			1
24			1
24			1
24			1
24			1
24			1
24			1
24			1
24			1
24			1
24			1
24			1
24			1
26			1
26			1
26			1
26			1
26			1
26			1
26			1
26			1
26			1
26			1
26			1
26			1
26			1
26			1
26			1
26			1
26			1
26			1
26			1
26			1
29			1
29			1
29			1
29			1
29			1
29			1
29			1
29			1
29			1
29			1
29			1
29			1
29			1
29			1
29			1
31			1
31			1
31			1
31			1
31			1
31			1
33			1
4				0
8				1
10				1
10				0
12				1
12				1
15				1
15				1
15				1
15				1
15				1
15				1
15				1
17				1
17				1
17				1
17				1
17				1
17				1
17				1
19				1
19				1
19				1
22				1
22				1
22				1
22				1
22				1
22				1
24				1
24				1
24				1
24				1
24				1
24				1
24				1
24				1
26				1
26				1
26				1
26				1
26				1
26				1
26				1
26				1
29				1
29				1
29				1
29				1
29				1
29				1
29				1
29				1
29				1
29				1
31				1
31				1
31				1
31				1
31				1
31				1
31				1
31				1
31				1
31				1
33				1
33				1
33				1
33				1
33				1
33				1
33				1
33				1
36				1
36				1
36				1
36				1
36				1
36				1
36				1
36				1
36				1
36				1
36				1
36				1
36				1
36				1
38				1
38				1
38				1
38				1
38				1
38				1
38				1
38				1
40				1
43				1
43				1
43				1
43				1
6					0
8					0
8					0
8					0
8					0
10					0
10					0
10					0
10					0
10					0
10					0
10					0
10					0
10					0
10					0
12					1
12					1
12					1
12					1
12					1
12					1
12					1
12					1
12					1
12					1
12					1
12					0
15					1
15					1
15					1
15					1
15					1
15					1
15					1
15					1
15					1
15					1
15					1
15					1
15					1
15					1
17					1
17					1
17					1
17					1
17					1
19					1
19					1
19					1
19					1
19					1
19					1
19					1
19					1
19					1
22					1
22					1
22					1
22					1
22					1
22					1
22					1
22					1
24					1
24					1
24					1
24					1
24					1
24					1
24					1
26					1
26					1
26					1
26					1
26					1
26					1
26					1
26					1
26					1
29					1
29					1
29					1
29					1
29					1
29					1
29					1
31					1
31					1
31					1
31					1
33					1
33					1
33					1
36					1
36					1
36					1
36					1
36					1
38					1
38					1
2						0
8						1
8						0
10						0
12						1
12						1
12						1
12						1
15						1
15						1
15						1
15						1
15						1
15						1
15						1
15						1
15						1
17						1
17						1
17						1
19						1
19						1
19						1
19						1
19						1
19						1
19						1
19						1
19						1
22						1
22						1
22						1
22						1
22						1
22						1
22						1
22						1
24						1
24						1
24						1
24						1
24						1
24						1
24						1
24						1
24						1
24						1
24						1
24						1
24						1
26						1
26						1
26						1
26						1
26						1
26						1
26						1
26						1
26						1
26						1
26						1
26						1
26						1
26						1
26						1
26						1
26						1
29						1
29						1
29						1
29						1
29						1
29						1
29						1
29						1
29						1
29						1
29						1
29						1
29						1
29						1
29						1
29						1
29						1
29						1
29						1
29						1
29						1
31						1
31						1
31						1
31						1
31						1
31						1
31						1
31						1
31						1
31						1
33						1
33						1
