# Supplementary material for: Germline loss in C. elegans enhances longevity by disrupting adhesion between niche and stem cells
Source: EMBO J. 2024 Jul 25;43(18):9. doi: 10.1038/s44318-024-00185-3 (PMC11405865; doi:10.1038/s44318-024-00185-3)
Supplement: Supplementary file 7 — Source data Fig. 2 [file 44318_2024_185_MOESM7_ESM.zip › 2D/Fig 2D survival curve replicate 3.csv]

days	WT	elt-3	pqm-1	glp-1	elt-3;glp-1	pqm-1;glp-1
2	0
4	0
4	0
4	0
4	0
4	0
6	0
6	0
6	0
6	0
6	0
8	0
10	0
10	0
12	1
12	1
12	1
12	1
12	1
12	1
14	1
14	1
14	1
14	1
14	1
14	0
17	1
17	1
17	1
17	1
17	1
17	1
17	1
17	1
17	1
17	1
17	1
17	1
17	1
17	1
17	1
17	1
17	1
17	1
17	1
19	1
19	1
19	1
19	1
19	1
19	1
19	1
19	1
19	1
19	1
19	1
19	1
19	1
19	1
21	1
21	1
21	1
21	1
21	1
21	1
21	1
21	1
21	1
21	1
21	1
21	1
21	1
23	1
23	1
23	1
23	1
23	1
26	1
26	1
26	1
26	1
26	1
26	1
26	1
26	1
26	1
26	1
26	1
28	1
28	1
28	1
28	1
28	1
28	1
30	1
30	1
30	1
30	1
33	1
33	1
2		0
4		0
4		0
4		0
4		0
4		0
4		0
4		0
4		0
4		0
4		0
4		0
4		0
4		0
4		0
4		0
4		0
4		0
4		0
6		0
6		0
6		0
6		0
6		0
8		0
8		0
8		0
8		0
10		1
10		1
10		1
10		1
10		1
12		1
12		1
12		1
12		1
12		1
12		1
12		1
12		1
14		1
14		1
14		1
17		1
17		1
17		1
17		1
17		1
17		1
17		1
17		1
17		1
17		1
17		1
17		1
17		0
17		0
17		0
19		1
19		1
19		1
19		1
19		1
19		1
19		1
19		1
19		1
21		1
21		1
21		1
21		1
21		1
21		1
21		1
21		1
21		1
21		1
21		1
21		1
21		1
23		1
23		1
23		1
23		1
23		1
23		1
23		1
23		1
26		1
26		1
26		1
26		1
26		1
26		1
26		1
26		1
26		1
26		1
28		1
2			0
2			0
2			0
2			0
4			0
4			0
4			0
4			0
4			0
4			0
4			0
4			0
4			0
6			1
6			0
6			0
6			0
8			0
8			0
12			1
12			1
14			1
14			0
17			1
17			1
17			1
17			1
17			1
17			1
17			1
17			1
17			1
17			0
19			1
19			1
19			1
19			1
19			1
19			1
19			1
19			1
19			1
19			1
19			0
21			1
21			1
21			1
21			1
21			1
21			1
21			1
21			1
21			1
21			1
23			1
23			1
23			1
23			1
23			1
23			1
23			1
23			1
23			1
23			1
23			1
23			1
26			1
26			1
26			1
26			1
26			1
26			1
26			1
26			1
26			1
26			1
26			1
26			1
26			1
26			1
26			1
26			1
26			1
26			1
26			1
28			1
28			1
28			1
28			1
28			1
28			1
28			1
28			1
28			1
28			1
28			1
28			1
30			1
30			1
33			1
2				0
6				0
8				0
8				0
10				1
10				1
10				1
10				0
10				0
12				1
12				1
12				1
14				1
14				1
14				1
14				1
14				1
14				1
14				1
14				1
14				1
14				1
14				1
14				1
17				1
17				1
17				0
17				0
19				1
19				1
19				1
19				1
19				1
21				1
21				1
21				1
21				1
23				1
23				1
23				1
23				1
23				1
26				1
26				1
26				1
26				1
26				1
26				1
26				1
26				1
26				1
26				1
26				1
28				1
28				1
28				1
28				1
28				1
28				1
28				1
28				1
28				1
28				1
28				1
30				1
30				1
30				1
30				1
30				1
30				1
30				1
30				1
30				1
30				1
30				1
33				1
33				1
33				1
33				1
33				1
33				1
33				1
33				1
33				1
33				1
33				1
35				1
35				1
35				1
35				1
35				1
35				1
35				1
37				1
40				1
40				1
40				1
42				1
42				1
44				1
2					0
4					0
6					0
6					0
8					0
8					0
8					0
8					0
8					0
8					0
8					0
8					0
8					0
10					1
10					1
10					1
10					1
10					1
10					1
10					1
10					0
10					0
12					1
12					1
12					1
12					1
12					1
12					1
12					1
14					1
14					1
14					1
14					1
14					1
14					1
14					0
17					1
17					1
17					1
17					1
17					1
17					1
17					1
17					1
17					1
17					1
17					1
17					1
17					1
17					1
19					1
19					1
19					1
19					1
19					1
19					1
19					1
19					1
19					1
21					1
21					1
21					1
21					1
21					1
21					1
21					1
21					1
23					1
23					1
23					1
23					1
23					1
23					1
23					1
26					1
26					1
26					1
26					1
26					1
26					1
26					1
26					1
28					1
28					1
28					1
28					1
28					1
28					1
28					1
28					1
30					1
30					1
30					1
30					1
30					1
30					1
33					1
33					1
33					1
35					1
4						0
4						0
6						0
6						0
6						0
6						0
6						0
6						0
6						0
6						0
8						0
8						0
8						0
10						1
10						1
10						1
12						1
12						1
12						1
12						1
12						1
14						1
14						1
14						1
14						1
14						0
17						1
17						1
17						1
17						1
17						1
17						1
17						1
17						1
17						1
17						1
17						1
17						1
17						1
19						1
19						1
19						1
19						1
19						1
19						1
19						1
19						1
19						1
19						1
19						1
19						1
21						1
21						1
21						1
21						1
21						1
21						1
21						1
21						1
23						1
23						1
23						1
23						1
23						1
23						1
23						1
23						1
23						1
26						1
26						1
26						1
26						1
26						1
26						1
26						1
26						1
26						1
26						1
26						1
26						1
26						1
26						1
26						1
26						1
28						1
28						1
28						1
28						1
28						1
28						1
28						1
28						1
28						1
30						1
30						1
30						1
30						1
30						1
33						1
33						1
