# Supplementary material for: Germline loss in C. elegans enhances longevity by disrupting adhesion between niche and stem cells
Source: EMBO J. 2024 Jul 25;43(18):9. doi: 10.1038/s44318-024-00185-3 (PMC11405865; doi:10.1038/s44318-024-00185-3)
Supplement: Supplementary file 7 — Source data Fig. 2 [file 44318_2024_185_MOESM7_ESM.zip › 2E/Fig 2E qPCR.xlsx]

## Sheet: Sheet1
Figure Panel	Relative mRNA levels
	Sample		Replicate 1	Replicate 2	Replicate 3	Replicate 4	Replicate 5	Replicate 6	Replicate 7	Mean	S.D.	P value (Calculated from dCt)	Ctrl. in statistics test	Statistics test
2E	daf-36	WT; luc2 RNAi	1	1	1	1	1	1	1	1	0
		WT; elt-3 RNAi	0.564	0.879	0.782	1.16	1.421			0.9612	0.3345	0.223	WT; luc2 RNAi	Unpaired t-test (by dCt)
		glp-1; luc2 RNAi	11.207	23.94	18.149	30.078	33.819	12.509	19.363	21.3	8.501	<0.001	WT; luc2 RNAi	Unpaired t-test (by dCt)
		glp-1; elt-3 RNAi	4.725	9.509	6.082	8.306	10.005			7.725	2.259	<0.001	glp-1; luc2 RNAi	Unpaired t-test (by dCt)
	lipl-4	WT; luc2 RNAi	1	1	1	1	1	1	1	1	0
		WT; elt-3 RNAi	0.875	1.069	1.454	0.867	0.941			1.041	0.2445	0.809	WT; luc2 RNAi	Unpaired t-test (by dCt)
		glp-1; luc2 RNAi	30.988	66.285	57.58	39.615	97.142	90.717	65.225	63.94	24.31	<0.001	WT; luc2 RNAi	Unpaired t-test (by dCt)
		glp-1; elt-3 RNAi	13.376	29.301	26.075	23.908	59.728			30.48	17.41	0.023	glp-1; luc2 RNAi	Unpaired t-test (by dCt)
	dod-8	WT; luc2 RNAi	1	1	1	1	1	1	1	1	0
		WT; elt-3 RNAi	1.1	0.705	2.216	0.726	1.353			1.22	0.6191	0.584	WT; luc2 RNAi	Unpaired t-test (by dCt)
		glp-1; luc2 RNAi	36.123	31.682	80.577	21.128	59.389	53.732	90.901	53.36	25.8	<0.001	WT; luc2 RNAi	Unpaired t-test (by dCt)
		glp-1; elt-3 RNAi	10.102	14.554	24.556	8.906	21.707			15.97	6.946	0.008	glp-1; luc2 RNAi	Unpaired t-test (by dCt)
	sod-3	WT; luc2 RNAi	1	1	1	1	1	1	1	1	0
		WT; elt-3 RNAi	1.415	0.754	0.923	1.267	1.809			1.234	0.4158	0.39	WT; luc2 RNAi	Unpaired t-test (by dCt)
		glp-1; luc2 RNAi	39.169	30.97	19.46	48.188	76.337	73.338	84.245	53.1	25.03	<0.001	WT; luc2 RNAi	Unpaired t-test (by dCt)
		glp-1; elt-3 RNAi	11.393	15.489	10.867	26.925	40.647			21.06	12.71	0.001	glp-1; luc2 RNAi	Unpaired t-test (by dCt)
Figure Panel	Relative mRNA levels
	Sample		Replicate 1	Replicate 2	Replicate 3	Replicate 4	Replicate 5	Mean	S.D.	P value (Calculated from dCt)	Ctrl. in statistics test	Statistics test
2E	daf-36	WT; luc2 RNAi	1	1	1	1	1	1	0
		WT; pqm-1 RNAi	0.839	1.885	2.848	0.688	0.749	1.402	0.9457	0.514	WT; luc2 RNAi	Unpaired t-test (by dCt)
		glp-1; luc2 RNAi	11.207	30.078	33.819	18.149	23.94	23.44	9.079	<0.001	WT; luc2 RNAi	Unpaired t-test (by dCt)
		glp-1; pqm-1 RNAi	6.076	14.402	12.095	10.29	9.49	10.47	3.098	0.003	glp-1; luc2 RNAi	Unpaired t-test (by dCt)
	lipl-4	WT; luc2 RNAi	1	1	1	1	1	1	0
		WT; pqm-1 RNAi	0.646	0.909	1.131	1.487	1.088	1.052	0.309	0.97	WT; luc2 RNAi	Unpaired t-test (by dCt)
		glp-1; luc2 RNAi	30.988	39.615	97.142	57.58		56.33	29.38	<0.001	WT; luc2 RNAi	Unpaired t-test (by dCt)
		glp-1; pqm-1 RNAi	23.292	12.564	50.026			28.63	19.29	0.044	glp-1; luc2 RNAi	Unpaired t-test (by dCt)
	dod-8	WT; luc2 RNAi	1	1	1	1	1	1	0
		WT; pqm-1 RNAi	0.956	1.033	1.067	1.552	0.714	1.064	0.3055	0.895	WT; luc2 RNAi	Unpaired t-test (by dCt)
		glp-1; luc2 RNAi	36.123	21.128	59.389	80.577	31.682	45.78	23.96	<0.001	WT; luc2 RNAi	Unpaired t-test (by dCt)
		glp-1; pqm-1 RNAi	13.601	8.369	22.474	31.291	10.464	17.24	9.522	0.015	glp-1; luc2 RNAi	Unpaired t-test (by dCt)
	sod-3	WT; luc2 RNAi	1	1	1	1	1	1	0
		WT; pqm-1 RNAi	0.581	1.517	1.695	1.311	0.712	1.163	0.493	0.856	WT; luc2 RNAi	Unpaired t-test (by dCt)
		glp-1; luc2 RNAi	39.169	48.188	76.337	19.46	30.97	42.82	21.52	<0.001	WT; luc2 RNAi	Unpaired t-test (by dCt)
		glp-1; pqm-1 RNAi	29.176	26.427	27.667	14.833	10.993	21.82	8.3	0.011	glp-1; luc2 RNAi	Unpaired t-test (by dCt)
