# Supplementary material for: Germline loss in C. elegans enhances longevity by disrupting adhesion between niche and stem cells
Source: EMBO J. 2024 Jul 25;43(18):9. doi: 10.1038/s44318-024-00185-3 (PMC11405865; doi:10.1038/s44318-024-00185-3)
Supplement: Supplementary file 7 — Source data Fig. 2 [file 44318_2024_185_MOESM7_ESM.zip › 2F/Fig 2F qPCR.xlsx]

## Sheet: Sheet1
Figure Panel	Relative mRNA levels
	Sample		Replicate 1	Replicate 2	Replicate 3	Mean	S.D.	P value (Calculated from dCt)	Ctrl. in statistics test	Statistics test
2F	daf-36	WT	1	1	1	1	0
		elt-3	1.284	0.874	1.061	1.073	0.2053	>0.9999	WT	One-way ANOVA with Tukey's multiple comparison test (by dCt)
		pqm-1	1.017	1.27	1.759	1.349	0.3772	0.9213	WT
		glp-1	3.401	5.445	5.014	4.62	1.077	0.0004	WT
		elt-3;glp-1	1.01	3.364	2.058	2.144	1.179	0.0435	glp-1
		pqm-1;glp-1	1.428	3.287	1.487	2.067	1.057	0.0435	glp-1
	lipl-4	WT	1	1	1	1	0
		elt-3	1.038	1.253	1.128	1.14	0.108	0.9913	WT	One-way ANOVA with Tukey's multiple comparison test (by dCt)
		pqm-1	0.88	1.095	0.551	0.842	0.274	0.8962	WT
		glp-1	7.843	10.46	9.163	9.155	1.309	<0.0001	WT
		elt-3;glp-1	4.025	5.331	3.262	4.206	1.046	0.0101	glp-1
		pqm-1;glp-1	4.267	6.156	3.225	4.549	1.486	0.0187	glp-1
	dod-8	WT	1	1	1	1	0
		elt-3	1.312	1.351	0.792	1.152	0.3121	0.9983	WT	One-way ANOVA with Tukey's multiple comparison test (by dCt)
		pqm-1	1.271	1.063	0.978	1.104	0.1507	0.9995	WT
		glp-1	10.924	13.549	13.272	12.58	1.442	<0.0001	WT
		elt-3;glp-1	5.99	5.236	5.021	5.416	0.5089	0.0245	glp-1
		pqm-1;glp-1	5.741	8.89	2.589	5.74	3.151	0.015	glp-1
	sod-3	WT	1	1	1	1	0
		elt-3	1.368	1.241	1.22	1.276	0.08008	0.9497	WT	One-way ANOVA with Tukey's multiple comparison test (by dCt)
		pqm-1	1.154	1.345	2.055	1.518	0.4748	0.712	WT
		glp-1	21.761	18.796	30.839	23.8	6.275	<0.0001	WT
		elt-3;glp-1	6.356	6.429	9.141	7.309	1.587	0.0046	glp-1
		pqm-1;glp-1	4.687	6.817	6.299	5.934	1.111	0.001	glp-1
