# Supplementary material for: Germline loss in C. elegans enhances longevity by disrupting adhesion between niche and stem cells
Source: EMBO J. 2024 Jul 25;43(18):9. doi: 10.1038/s44318-024-00185-3 (PMC11405865; doi:10.1038/s44318-024-00185-3)
Supplement: Supplementary file 7 — Source data Fig. 2 [file 44318_2024_185_MOESM7_ESM.zip › Numerical data summary in Fig. 2.xlsx]

## Sheet: Sheet1
Lifespan assays
Figure Panel	Strain & Treatment	Max (days)	Mean ± SEM (days)	Med (days)	# Worms	Mantel-Cox test	luc-2i WT	elt-3 RNAi WT	pqm-1 RNAi WT	luc-2i Ablated	elt-3 RNAi Ablated	pqm-1 RNAi Ablated	% Change in Max	luc-2i WT	elt-3 RNAi WT	pqm-1 RNAi WT	luc-2i Ablated	elt-3 RNAi Ablated	pqm-1 RNAi Ablated	% Change in Med	luc-2i WT	elt-3 RNAi WT	pqm-1 RNAi WT	luc-2i Ablated	elt-3 RNAi Ablated	pqm-1 RNAi Ablated
2B	WT luc2 RNAi	34	22.79±6.05	25	43/60	luc-2i WT	na						luc-2i WT	na	-2.9	3	-32	-2.85714	3.0303	luc-2i WT	na	4.16667	2.04082	-13.7931	19.0476	31.5789
	WT elt-3 RNAi	35	23.94±6.39	24	53/60	elt-3 RNAi WT	0.7121	na					elt-3 RNAi WT	2.9	na	6.1	-30	0	6.06061	elt-3 RNAi WT	-4	na	-2.04082	-17.2414	14.2857	26.3158
	WT pqm-1 RNAi	33	24.36±5.84	24.5	22/40	pqm-1 RNAi WT	0.9835		na				pqm-1 RNAi WT	-2.9	-5.7	na	-34	-5.71429	0	pqm-1 RNAi WT	-2	2.08333	na	-15.5172	16.6667	28.9474
	Ablated luc2 RNAi	50	29.17±11.97	29	65/66	luc-2i Ablated	0.0004			na			luc-2i Ablated	47.1	42.9	51.5	na	42.8571	51.5152	luc-2i Ablated	16	20.8333	18.3673	na	38.0952	52.6316
	Ablated elt-3 RNAi	35	21.87±6.75	21	53/53	elt-3 RNAi Ablated		0.6516		< 0.0001	na		elt-3 RNAi Ablated	2.9	0	6.1	-30	na	6.06061	elt-3 RNAi Ablated	-16	-12.5	-14.2857	-27.5862	na	10.5263
	Ablated pqm-1 RNAi	33	20.93±5.35	19	44/48	pqm-1 RNAi Ablated			0.0555	< 0.0001		na	pqm-1 RNAi Ablated	-2.9	-5.7	0	-34	-5.71429	na	pqm-1 RNAi Ablated	-24	-20.8333	-22.449	-34.4828	-9.52381	na
Figure panel	Strain & Treatment	1st				Mantel-Cox test	1st						Mean Max (days)	SD of Max (days)	Mean Med (days)	SD of Med (days)
		Max (days)	Mean ± SEM (days)	Med (days)	# Worms		WT luc-2 RNAi	WT elt-3 RNAi	WT pqm-1 RNAi	glp-1 luc-2 RNAi	glp-1 elt-3 RNAi	glp-1 pqm-1 RNAi
2C	WT luc-2 RNAi	34	20.56±5.69	22	90/120	WT luc-2 RNAi	na						35.3333	1.1547	23.6667	2.88675
	WT elt-3 RNAi	31	21.17±4.49	22	85/122	WT elt-3 RNAi	0.726	na					30.6667	0.57735	22.3333	2.51661
	WT pqm-1 RNAi	29	21.11±4.74	22	80/120	WT pqm-1 RNAi	0.8391		na				33	3.60555	22.3333	2.51661
	glp-1 luc-2 RNAi	47	22.44±7.54	24	100/120	glp-1 luc-2 RNAi	<0.0001	<0.0001	<0.0001	na			46	1	26.6667	2.51661
	glp-1 elt-3 RNAi	47	19.92±5.71	22	100/120	glp-1 elt-3 RNAi	0.1424	0.2359		0.0005	na		42.6667	4.50925	23	1.73205
	glp-1 pqm-1 RNAi	34	20.27±4.92	22	104/120	glp-1 pqm-1 RNAi	0.072		0.0653	0.0001		na	37.6667	4.72582	22	0
	Strain & Treatment	2nd				Mantel-Cox test	2nd						% Change in Max	WT luc2 RNAi	WT elt-3 RNAi	WT pqm-1 RNAi	glp-1 luc2 RNAi	glp-1 elt-3 RNAi	glp-1 pqm-1 RNAi
		Max (days)	Mean ± SEM (days)	Med (days)	# Worms		WT luc-2 RNAi	WT elt-3 RNAi	WT pqm-1 RNAi	glp-1 luc-2 RNAi	glp-1 elt-3 RNAi	glp-1 pqm-1 RNAi
	WT luc-2 RNAi	36	21.63±6.20	22	92/120	WT luc-2 RNAi	na						WT luc-2 RNAi	na	11.5789	7.07071	-23.1884	-17.1875	-6.19469
	WT elt-3 RNAi	30	20.29±5.09	20	84/120	WT elt-3 RNAi	0.0264	na					WT elt-3 RNAi	-10.3774	na	-4.0404	-31.1594	-25.7812	-15.9292
	WT pqm-1 RNAi	36	21.53±6.12	20	86/120	WT pqm-1 RNAi	0.05344		na				WT pqm-1 RNAi	-6.60377	4.21053	na	-28.2609	-22.6562	-12.3894
	glp-1 luc-2 RNAi	46	23.04±8.45	27	102/120	glp-1 luc-2 RNAi	< 0.0001	< 0.0001	< 0.0001	na			glp-1 luc-2 RNAi	30.1887	45.2632	39.3939	na	7.8125	22.1239
	glp-1 elt-3 RNAi	43	20.09±6.10	22	106/120	glp-1 elt-3 RNAi	0.1242	0.0018		0.0003	na		glp-1 elt-3 RNAi	20.7547	34.7368	29.2929	-7.24638	na	13.2743
	glp-1 pqm-1 RNAi	43	19.59±5.85	22	111/120	glp-1 pqm-1 RNAi	0.3309		0.2268	< 0.0001		na	glp-1 pqm-1 RNAi	6.60377	18.9474	14.1414	-18.1159	-11.7188	na
	Strain & Treatment	3rd				Mantel-Cox test	3rd						% Change in Med	WT luc2 RNAi	WT elt-3 RNAi	WT pqm-1 RNAi	glp-1 luc2 RNAi	glp-1 elt-3 RNAi	glp-1 pqm-1 RNAi
		Max (days)	Mean ± SEM (days)	Med (days)	# Worms		WT luc-2 RNAi	WT elt-3 RNAi	WT pqm-1 RNAi	glp-1 luc-2 RNAi	glp-1 elt-3 RNAi	glp-1 pqm-1 RNAi
	WT luc-2 RNAi	36	24.97±6.27	27	114/120	WT luc-2 RNAi	na						WT luc-2 RNAi	na	5.97015	5.97015	-11.25	2.89855	7.57576
	WT elt-3 RNAi	31	23.57±4.97	25	70/120	WT elt-3 RNAi	0.0132	na					WT elt-3 RNAi	-5.6338	na	0	-16.25	-2.89855	1.51515
	WT pqm-1 RNAi	34	21.88±5.85	25	84/120	WT pqm-1 RNAi	0.0256		na				WT pqm-1 RNAi	-5.6338	0	na	-16.25	-2.89855	1.51515
	glp-1 luc-2 RNAi	45	25.2±7.95	29	115/120	glp-1 luc-2 RNAi	< 0.0001	< 0.0001	< 0.0001	na			glp-1 luc-2 RNAi	12.6761	19.403	19.403	na	15.942	21.2121
	glp-1 elt-3 RNAi	38	21.18±5.99	25	112/120	glp-1 elt-3 RNAi	0.2616	0.2548		< 0.0001	na		glp-1 elt-3 RNAi	-2.8169	2.98507	2.98507	-13.75	na	4.54545
	glp-1 pqm-1 RNAi	36	19.86±6.41	22	100/120	glp-1 pqm-1 RNAi	0.2109		0.6447	< 0.0001		na	glp-1 pqm-1 RNAi	-7.04225	-1.49254	-1.49254	-17.5	-4.34783	na
Figure Panel	Strain & Treatment	1st			Mantel-Cox test	1st						Strain & Treatment	Mean Max (days)	SD of Max (days)	Mean Med (days)	SD of Med (days)
		Max (days)	Med (days)	# Worms		WT	elt-3	pqm-1	glp-1	elt-3;glp-1	pqm-1;glp-1
2D	WT	36	22	81/100	WT	na						WT	34.6667	1.52753	20.6667	1.52753
	elt-3	31	22	89/100	elt-3	0.2846	na					elt-3	30.3333	2.08167	20.6667	1.52753
	pqm-1	33	24	90/100	pqm-1	0.1114		na				pqm-1	32.6667	0.57735	23.3333	0.57735
	glp-1	43	29	98/100	glp-1	<0.0001			na			glp-1	43.6667	0.57735	29.6667	2.08167
	elt-3;glp-1	38	22	84/100	elt-3;glp-1		0.059		<0.0001	na		elt-3;glp-1	38.3333	3.51188	21.3333	2.08167
	pqm-1;glp-1	33	26	97/100	pqm-1;glp-1			0.2948	<0.0001		na	pqm-1;glp-1	32.6667	0.57735	24	2.64575
	Strain & Treatment	2nd			Mantel-Cox test	2nd						% Change in Max	WT	elt-3	pqm-1	glp-1	elt-3;glp-1	pqm-1;glp-1
		Max (days)	Med (days)	# Worms		WT	elt-3	pqm-1	glp-1	elt-3;glp-1	pqm-1;glp-1
	WT	35	21	76/100	WT	na						WT	na	14.52	6.12	-20.6	-9.4	6.12
	elt-3	32	21	81/100	elt-3	0.3126	na					elt-3	-12.68	na	-7.34	-30.66	-20.89	-7.34
	pqm-1	32	23	85/100	pqm-1	0.0481		na				pqm-1	-5.76	7.92	na	-25.17	-14.62	0
	glp-1	44	32	92/100	glp-1	<0.0001			na			glp-1	25.94	44.22	33.64	na	14.1	33.64
	elt-3;glp-1	42	23	88/100	elt-3;glp-1		0.0023		<0.0001	na		elt-3;glp-1	10.37	26.4	17.13	-12.36	na	17.13
	pqm-1;glp-1	32	25	93/100	pqm-1;glp-1			0.008	<0.0001		na	pqm-1;glp-1	-5.76	7.92	0	-25.17	-14.62	na
	Strain & Treatment	3rd			Mantel-Cox test	3rd						% Change in Med	WT	elt-3	pqm-1	glp-1	elt-3;glp-1	pqm-1;glp-1
		Max (days)	Med (days)	# Worms		WT	elt-3	pqm-1	glp-1	elt-3;glp-1	pqm-1;glp-1
	WT	33	19	85/100	WT	na						WT	na	0	-11.16	-30.3	-2.82	-13.75
	elt-3	28	19	69/100	elt-3	0.0539	na					elt-3	0	na	-11.16	-30.3	-2.82	-13.75
	pqm-1	33	23	79/100	pqm-1	0.043		na				pqm-1	12.56	12.56	na	-21.55	9.39	-2.92
	glp-1	44	28	92/100	glp-1	<0.0001			na			glp-1	43.48	43.48	27.47	na	39.44	23.75
	elt-3;glp-1	35	19	84/100	elt-3;glp-1		0.0194		<0.0001	na		elt-3;glp-1	2.9	2.9	-8.58	-28.28	na	-11.25
	pqm-1;glp-1	33	21	86/100	pqm-1;glp-1			0.4935	<0.0001		na	pqm-1;glp-1	15.94	15.94	3	-19.19	12.68	na
Other assays
Figure Panel	Relative mRNA levels
	Sample		Replicate 1	Replicate 2	Replicate 3	Replicate 4	Replicate 5	Replicate 6	Replicate 7	Mean	S.D.	P value (Calculated from dCt)	Ctrl. in statistics test	Statistics test
2E	daf-36	WT; luc2 RNAi	1	1	1	1	1	1	1	1	0
		WT; elt-3 RNAi	0.564	0.879	0.782	1.16	1.421			0.9612	0.3345	0.223	WT; luc2 RNAi	Unpaired t-test (by dCt)
		glp-1; luc2 RNAi	11.207	23.94	18.149	30.078	33.819	12.509	19.363	21.3	8.501	<0.001	WT; luc2 RNAi	Unpaired t-test (by dCt)
		glp-1; elt-3 RNAi	4.725	9.509	6.082	8.306	10.005			7.725	2.259	<0.001	glp-1; luc2 RNAi	Unpaired t-test (by dCt)
	lipl-4	WT; luc2 RNAi	1	1	1	1	1	1	1	1	0
		WT; elt-3 RNAi	0.875	1.069	1.454	0.867	0.941			1.041	0.2445	0.809	WT; luc2 RNAi	Unpaired t-test (by dCt)
		glp-1; luc2 RNAi	30.988	66.285	57.58	39.615	97.142	90.717	65.225	63.94	24.31	<0.001	WT; luc2 RNAi	Unpaired t-test (by dCt)
		glp-1; elt-3 RNAi	13.376	29.301	26.075	23.908	59.728			30.48	17.41	0.023	glp-1; luc2 RNAi	Unpaired t-test (by dCt)
	dod-8	WT; luc2 RNAi	1	1	1	1	1	1	1	1	0
		WT; elt-3 RNAi	1.1	0.705	2.216	0.726	1.353			1.22	0.6191	0.584	WT; luc2 RNAi	Unpaired t-test (by dCt)
		glp-1; luc2 RNAi	36.123	31.682	80.577	21.128	59.389	53.732	90.901	53.36	25.8	<0.001	WT; luc2 RNAi	Unpaired t-test (by dCt)
		glp-1; elt-3 RNAi	10.102	14.554	24.556	8.906	21.707			15.97	6.946	0.008	glp-1; luc2 RNAi	Unpaired t-test (by dCt)
	sod-3	WT; luc2 RNAi	1	1	1	1	1	1	1	1	0
		WT; elt-3 RNAi	1.415	0.754	0.923	1.267	1.809			1.234	0.4158	0.39	WT; luc2 RNAi	Unpaired t-test (by dCt)
		glp-1; luc2 RNAi	39.169	30.97	19.46	48.188	76.337	73.338	84.245	53.1	25.03	<0.001	WT; luc2 RNAi	Unpaired t-test (by dCt)
		glp-1; elt-3 RNAi	11.393	15.489	10.867	26.925	40.647			21.06	12.71	0.001	glp-1; luc2 RNAi	Unpaired t-test (by dCt)
Figure Panel	Relative mRNA levels
	Sample		Replicate 1	Replicate 2	Replicate 3	Replicate 4	Replicate 5	Mean	S.D.	P value (Calculated from dCt)	Ctrl. in statistics test	Statistics test
2E	daf-36	WT; luc2 RNAi	1	1	1	1	1	1	0
		WT; pqm-1 RNAi	0.839	1.885	2.848	0.688	0.749	1.402	0.9457	0.514	WT; luc2 RNAi	Unpaired t-test (by dCt)
		glp-1; luc2 RNAi	11.207	30.078	33.819	18.149	23.94	23.44	9.079	<0.001	WT; luc2 RNAi	Unpaired t-test (by dCt)
		glp-1; pqm-1 RNAi	6.076	14.402	12.095	10.29	9.49	10.47	3.098	0.003	glp-1; luc2 RNAi	Unpaired t-test (by dCt)
	lipl-4	WT; luc2 RNAi	1	1	1	1	1	1	0
		WT; pqm-1 RNAi	0.646	0.909	1.131	1.487	1.088	1.052	0.309	0.97	WT; luc2 RNAi	Unpaired t-test (by dCt)
		glp-1; luc2 RNAi	30.988	39.615	97.142	57.58		56.33	29.38	<0.001	WT; luc2 RNAi	Unpaired t-test (by dCt)
		glp-1; pqm-1 RNAi	23.292	12.564	50.026			28.63	19.29	0.044	glp-1; luc2 RNAi	Unpaired t-test (by dCt)
	dod-8	WT; luc2 RNAi	1	1	1	1	1	1	0
		WT; pqm-1 RNAi	0.956	1.033	1.067	1.552	0.714	1.064	0.3055	0.895	WT; luc2 RNAi	Unpaired t-test (by dCt)
		glp-1; luc2 RNAi	36.123	21.128	59.389	80.577	31.682	45.78	23.96	<0.001	WT; luc2 RNAi	Unpaired t-test (by dCt)
		glp-1; pqm-1 RNAi	13.601	8.369	22.474	31.291	10.464	17.24	9.522	0.015	glp-1; luc2 RNAi	Unpaired t-test (by dCt)
	sod-3	WT; luc2 RNAi	1	1	1	1	1	1	0
		WT; pqm-1 RNAi	0.581	1.517	1.695	1.311	0.712	1.163	0.493	0.856	WT; luc2 RNAi	Unpaired t-test (by dCt)
		glp-1; luc2 RNAi	39.169	48.188	76.337	19.46	30.97	42.82	21.52	<0.001	WT; luc2 RNAi	Unpaired t-test (by dCt)
		glp-1; pqm-1 RNAi	29.176	26.427	27.667	14.833	10.993	21.82	8.3	0.011	glp-1; luc2 RNAi	Unpaired t-test (by dCt)
Figure Panel	Relative mRNA levels
	Sample		Replicate 1	Replicate 2	Replicate 3	Mean	S.D.	P value (Calculated from dCt)	Ctrl. in statistics test	Statistics test
2F	daf-36	WT	1	1	1	1	0
		elt-3	1.284	0.874	1.061	1.073	0.2053	>0.9999	WT	One-way ANOVA with Tukey's multiple comparison test (by dCt)
		pqm-1	1.017	1.27	1.759	1.349	0.3772	0.9213	WT
		glp-1	3.401	5.445	5.014	4.62	1.077	0.0004	WT
		elt-3;glp-1	1.01	3.364	2.058	2.144	1.179	0.0435	glp-1
		pqm-1;glp-1	1.428	3.287	1.487	2.067	1.057	0.0435	glp-1
	lipl-4	WT	1	1	1	1	0
		elt-3	1.038	1.253	1.128	1.14	0.108	0.9913	WT	One-way ANOVA with Tukey's multiple comparison test (by dCt)
		pqm-1	0.88	1.095	0.551	0.842	0.274	0.8962	WT
		glp-1	7.843	10.46	9.163	9.155	1.309	<0.0001	WT
		elt-3;glp-1	4.025	5.331	3.262	4.206	1.046	0.0101	glp-1
		pqm-1;glp-1	4.267	6.156	3.225	4.549	1.486	0.0187	glp-1
	dod-8	WT	1	1	1	1	0
		elt-3	1.312	1.351	0.792	1.152	0.3121	0.9983	WT	One-way ANOVA with Tukey's multiple comparison test (by dCt)
		pqm-1	1.271	1.063	0.978	1.104	0.1507	0.9995	WT
		glp-1	10.924	13.549	13.272	12.58	1.442	<0.0001	WT
		elt-3;glp-1	5.99	5.236	5.021	5.416	0.5089	0.0245	glp-1
		pqm-1;glp-1	5.741	8.89	2.589	5.74	3.151	0.015	glp-1
	sod-3	WT	1	1	1	1	0
		elt-3	1.368	1.241	1.22	1.276	0.08008	0.9497	WT	One-way ANOVA with Tukey's multiple comparison test (by dCt)
		pqm-1	1.154	1.345	2.055	1.518	0.4748	0.712	WT
		glp-1	21.761	18.796	30.839	23.8	6.275	<0.0001	WT
		elt-3;glp-1	6.356	6.429	9.141	7.309	1.587	0.0046	glp-1
		pqm-1;glp-1	4.687	6.817	6.299	5.934	1.111	0.001	glp-1
