# Supplementary material for: Germline loss in C. elegans enhances longevity by disrupting adhesion between niche and stem cells
Source: EMBO J. 2024 Jul 25;43(18):9. doi: 10.1038/s44318-024-00185-3 (PMC11405865; doi:10.1038/s44318-024-00185-3)
Supplement: Supplementary file 7 — Source data Fig. 2 [file 44318_2024_185_MOESM7_ESM.zip › 2B/Fig 2B survival curve.csv]

days	luc-2i WT	elt-3i WT	pqm-1i WT	luc-2i Ablated	elt-3i Ablated	pqm-1i Ablated
7				0
11				1
11				1
13				1
13				1
13				1
18				1
20				1
20				1
22				1
25				1
25				1
25				1
25				1
27				1
29				1
29				1
29				1
29				1
29				1
32				1
32				1
32				1
32				1
34				1
34				1
34				1
34				1
34				1
34				1
34				1
36				1
36				1
36				1
36				1
41				1
41				1
41				1
43				1
43				1
43				1
46				1
46				1
50				1
50				1
50				1
50				1
50				1
12					1
12					1
12					1
12					1
12					1
14					1
14					1
14					1
17					1
17					1
17					1
17					1
17					1
17					1
19					1
19					1
19					1
19					1
19					1
21					1
21					1
21					1
21					1
24					1
24					1
24					1
24					1
24					1
24					1
24					1
26					1
26					1
28					1
28					1
28					1
28					1
28					1
28					1
31					1
31					1
31					1
31					1
33					1
33					1
33					1
35					1
35					1
12						0
14						1
14						1
14						1
14						1
14						1
14						1
14						1
14						1
16						1
19						1
19						1
19						1
19						1
19						1
19						0
19						0
19						0
21						1
21						1
23						1
23						1
26						1
26						1
26						1
26						1
28						1
28						1
28						1
30						1
30						1
33						1
3	0
3	0
3	0
3	0
3	0
3	0
3	0
3	0
3	0
3	0
5	0
5	0
5	0
5	0
5	0
7	0
7	0
9	1
11	1
13	1
13	1
13	1
13	1
18	1
18	1
18	1
18	1
18	1
20	1
20	1
20	1
20	1
20	1
20	1
22	1
22	1
22	1
25	1
25	1
25	1
25	1
25	1
25	1
25	1
25	1
25	1
27	1
27	1
27	1
27	1
27	1
29	1
29	1
29	1
29	1
29	1
29	1
32	1
32	1
34	1
5		0
5		0
5		0
7		0
7		0
7		0
7		0
10		1
10		1
12		1
12		1
12		1
14		1
14		1
17		1
17		1
17		1
17		1
19		1
19		1
19		1
19		1
19		1
19		1
19		1
19		1
19		1
21		1
21		1
21		1
24		1
24		1
24		1
24		1
24		1
24		1
24		1
24		1
26		1
26		1
26		1
26		1
26		1
26		1
28		1
28		1
28		1
28		1
28		1
28		1
28		1
28		1
31		1
31		1
31		1
31		1
33		1
33		1
33		1
35		1
4			0
4			0
4			0
4			0
4			0
4			0
6			0
6			0
6			0
6			0
6			0
6			0
6			0
8			0
8			0
10			0
10			0
10			0
12			1
14			1
14			1
16			1
19			1
19			1
19			1
21			1
21			1
23			1
23			1
26			1
26			1
26			1
28			1
28			1
28			1
28			1
28			1
28			1
30			1
33			1
11				1
13				1
14				1
17				1
17				1
19				1
21				1
21				1
24				1
16					1
16					1
16					1
12						1
15						1
15						1
15						1
18						1
18						1
20						1
22						1
11				1
13				1
14				1
17				1
17				1
19				1
21				1
21				1
24				1
16					1
16					1
16					1
12						1
15						1
15						1
15						1
18						1
18						1
20						1
22						1
