# Supplementary material for: Germline loss in C. elegans enhances longevity by disrupting adhesion between niche and stem cells
Source: EMBO J. 2024 Jul 25;43(18):9. doi: 10.1038/s44318-024-00185-3 (PMC11405865; doi:10.1038/s44318-024-00185-3)
Supplement: Supplementary file 8 — Source data Fig. 3 [file 44318_2024_185_MOESM8_ESM.zip]

Archive with 20 entries (15 files):
- 3D/
- 3D/Fig 3D qPCR.xlsx
- 3E/
- 3E/Fig 3E survival curve replicate 1.csv
- 3E/Fig 3E survival curve replicate 2.csv
- 3E/Fig 3E survival curve replicate 3.csv
- 3E/Fig 3E survival curve replicate 4.csv
- 3F/
- 3F/Fig 3F qPCR.xlsx
- Numerical data summary in Fig. 3.xlsx
- 3B/
- 3B/Fig 3B glp-1 shown slice.tif
- 3B/Fig 3B glp-1 Z-stack.tif
- 3B/Fig 3B Quantification of HMR-1 puncta and dendritic protrusions.xlsx
- 3B/Fig 3B WT shown slice.tif
- 3B/Fig 3B WT Z-stack.tif
- 3B/Readme.txt
- 3C/
- 3C/Fig 3C survival curve replicate 1.csv
- 3C/Fig 3C survival curve replicate 2.csv
