# Supplementary material for: Germline loss in C. elegans enhances longevity by disrupting adhesion between niche and stem cells
Source: EMBO J. 2024 Jul 25;43(18):9. doi: 10.1038/s44318-024-00185-3 (PMC11405865; doi:10.1038/s44318-024-00185-3)
Supplement: Supplementary file 8 — Source data Fig. 3 [file 44318_2024_185_MOESM8_ESM.zip › 3D/Fig 3D qPCR.xlsx]

## Sheet: Sheet1
Figure Panel	Relative mRNA levels
	Sample		Replicate 1	Replicate 2	Replicate 3	Replicate 4	Replicate 5	Mean	S.D.	P value (Calculated from dCt)	Ctrl. in statistics test	Statistics test
3D	daf-36	WT; luc2 RNAi	1	1	1	1	1	1	0
		WT; hmr-1 RNAi	2.97935	1.61328	1.41421	1.67018	1.7593	1.887	0.6235	0.02	WT; luc2 RNAi	Unpaired t-test (by dCt)
		glp-1; luc2 RNAi	33.8246	23.9176	18.1891	30.0647		26.5	6.882	<0.001	WT; luc2 RNAi	Unpaired t-test (by dCt)
		glp-1; hmr-1 RNAi	17.4481	19.7667	11.2746	23.9176		18.1	5.28	0.089	glp-1; luc2 RNAi	Unpaired t-test (by dCt)
	lipl-4	WT; luc2 RNAi	1	1	1	1	1	1	0
		WT; hmr-1 RNAi	6.43081	2.07053	2.9897	2.73208	1.91189	3.227	1.846	0.007	WT; luc2 RNAi	Unpaired t-test (by dCt)
		glp-1; luc2 RNAi	97.6806	66.257	57.4805	39.6707		65.27	24.27	<0.001	WT; luc2 RNAi	Unpaired t-test (by dCt)
		glp-1; hmr-1 RNAi	76.9047	52.5275	48.6713	39.1245		54.31	16.08	0.701	glp-1; luc2 RNAi	Unpaired t-test (by dCt)
	dod-8	WT; luc2 RNAi	1	1	1	1	1	1	0
		WT; hmr-1 RNAi	2.91804	1.56917	2.71321	1.62451	2.68514	2.302	0.6503	0.002	WT; luc2 RNAi	Unpaired t-test (by dCt)
		glp-1; luc2 RNAi	58.892	31.3414	80.1705	20.8215		47.81	26.89	<0.001	WT; luc2 RNAi	Unpaired t-test (by dCt)
		glp-1; hmr-1 RNAi	29.5482	26.0823	42.3708	27.6652		31.42	7.439	0.406	glp-1; luc2 RNAi	Unpaired t-test (by dCt)
	sod-3	WT; luc2 RNAi	1	1	1	1	1	1	0
		WT; hmr-1 RNAi	3.85038	2.20381	2.58471			2.88	0.862	0.036	WT; luc2 RNAi	Unpaired t-test (by dCt)
		glp-1; luc2 RNAi	75.5835	30.91	19.3599	47.8352		43.42	24.42	<0.001	WT; luc2 RNAi	Unpaired t-test (by dCt)
		glp-1; hmr-1 RNAi	41.4989	31.669	15.6165	81.5719		42.59	28.09	0.813	glp-1; luc2 RNAi	Unpaired t-test (by dCt)
