# Supplementary material for: Germline loss in C. elegans enhances longevity by disrupting adhesion between niche and stem cells
Source: EMBO J. 2024 Jul 25;43(18):9. doi: 10.1038/s44318-024-00185-3 (PMC11405865; doi:10.1038/s44318-024-00185-3)
Supplement: Supplementary file 8 — Source data Fig. 3 [file 44318_2024_185_MOESM8_ESM.zip › 3E/Fig 3E survival curve replicate 1.csv]

Lifespan (days)	luc2i	hmr-1i	pqm-1i	elt-3i	hmr-1i+elt-3i
5	0
5	0
5	0
5	0
5	0
5	0
5	0
5	0
5	0
5	0
5	0
5	0
5	0
7	0
7	0
7	0
7	0
7	0
7	0
7	0
7	0
9	0
9	0
9	0
9	0
9	0
11	1
11	1
11	1
11	1
11	0
12	1
12	1
12	1
12	1
15	1
15	1
15	1
15	1
15	1
15	1
15	0
15	0
17	1
17	1
17	1
17	1
17	1
17	1
17	1
17	1
17	1
17	1
17	0
19	1
19	1
19	1
19	1
19	1
19	1
19	1
19	1
19	1
19	1
19	1
22	1
22	1
22	1
22	1
22	1
22	1
22	1
22	1
22	1
22	1
22	1
22	1
22	1
24	1
24	1
24	1
24	1
24	1
24	1
24	1
24	1
24	1
24	1
24	1
24	1
26	1
26	1
26	1
26	1
26	1
26	1
26	1
26	1
26	1
26	1
26	1
26	1
26	1
29	1
29	1
29	1
29	1
29	1
29	1
29	1
29	1
31	1
31	1
31	1
31	1
31	1
33	1
33	1
33	1
33	1
5		0
5		0
5		0
5		0
5		0
5		0
5		0
5		0
5		0
7		0
7		0
7		0
7		0
7		0
7		0
9		0
9		0
9		0
11		0
15		1
15		1
15		1
15		0
17		1
17		1
17		1
17		1
17		0
17		0
17		0
17		0
19		1
19		1
19		1
19		1
19		1
22		1
22		1
22		1
22		1
22		1
24		1
24		1
24		1
24		1
24		1
24		1
24		1
24		1
24		1
24		1
24		1
24		1
26		1
26		1
26		1
26		1
26		1
26		1
26		1
26		1
26		1
26		1
26		1
29		1
29		1
29		1
29		1
29		1
29		1
29		1
29		1
29		1
29		1
29		1
29		1
31		1
31		1
31		1
31		1
31		1
31		1
31		1
31		1
31		1
33		1
33		1
33		1
33		1
33		1
33		1
33		1
33		1
33		1
33		1
36		1
36		1
36		1
36		1
36		1
36		1
36		1
38		1
38		1
38		1
38		1
38		1
38		1
38		1
38		1
38		1
38		1
38		1
38		1
38		1
40		1
40		1
40		1
40		1
43		1
5			0
5			0
5			0
7			0
7			0
7			0
7			0
7			0
9			0
9			0
11			1
11			1
11			0
11			0
11			0
11			0
11			0
11			0
11			0
11			0
11			0
11			0
11			0
11			0
11			0
11			0
11			0
11			0
11			0
11			0
11			0
11			0
11			0
11			0
11			0
11			0
11			0
11			0
11			0
11			0
11			0
11			0
11			0
11			0
11			0
11			0
11			0
11			0
11			0
11			0
11			0
11			0
11			0
11			0
11			0
11			0
11			0
11			0
12			1
12			1
12			1
12			1
15			1
15			1
15			1
15			1
15			1
17			1
17			1
17			1
17			1
17			1
17			1
19			1
19			1
19			1
19			1
19			1
22			1
22			1
22			1
22			1
22			1
22			1
22			1
24			1
24			1
24			1
24			1
24			1
24			1
24			1
24			1
24			1
24			1
24			1
26			1
26			1
26			1
26			1
26			1
26			1
26			1
26			1
26			1
26			1
29			1
29			1
29			1
29			1
29			1
29			1
29			1
31			1
31			1
31			1
31			1
31			1
33			1
33			1
5				0
5				0
5				0
5				0
5				0
5				0
5				0
5				0
5				0
5				0
7				0
7				0
7				0
7				0
7				0
7				0
9				0
11				1
11				1
11				1
11				1
11				1
11				1
11				0
12				1
12				1
12				1
12				1
12				1
12				1
12				1
12				1
12				1
12				1
12				0
15				1
15				1
15				1
15				1
15				1
15				1
15				1
15				1
15				1
15				1
15				0
15				0
17				1
17				1
17				1
17				1
17				1
17				1
19				1
19				1
19				1
19				1
19				1
19				1
19				1
19				1
22				1
22				1
22				1
22				1
22				1
22				1
22				1
22				1
24				1
24				1
24				1
24				1
24				1
24				1
24				1
24				1
24				1
24				1
24				1
24				1
24				1
26				1
26				1
26				1
26				1
26				1
26				1
26				1
26				1
26				1
29				1
29				1
29				1
29				1
29				1
29				1
29				1
29				1
29				1
29				1
29				1
29				1
29				1
31				1
31				1
31				1
31				1
31				1
31				1
31				1
31				1
33				1
33				1
33				1
33				1
36				1
36				1
36				1
38				1
5					0
5					0
5					0
5					0
5					0
5					0
5					0
5					0
5					0
7					0
7					0
7					0
7					0
7					0
9					1
9					0
9					0
9					0
9					0
11					1
11					1
11					1
12					1
12					1
12					1
12					1
12					1
12					1
12					1
15					1
15					1
15					1
15					1
15					1
15					1
15					1
15					0
15					0
15					0
17					1
17					1
17					1
17					1
17					1
17					1
17					1
17					1
19					1
19					1
19					1
19					1
19					1
19					1
19					1
19					1
19					1
22					1
22					1
22					1
22					1
22					1
22					1
22					1
22					1
22					1
22					1
22					1
22					1
24					1
24					1
24					1
24					1
24					1
24					1
24					1
24					1
24					1
24					1
24					1
24					1
24					1
26					1
26					1
26					1
26					1
26					1
26					1
26					1
26					1
26					1
26					1
26					1
26					1
26					1
29					1
29					1
29					1
29					1
29					1
29					1
29					1
29					1
29					1
29					1
29					1
29					1
29					1
29					1
31					1
31					1
31					1
31					1
31					1
31					1
31					1
31					1
33					1
33					1
33					1
36					1
