# Supplementary material for: Germline loss in C. elegans enhances longevity by disrupting adhesion between niche and stem cells
Source: EMBO J. 2024 Jul 25;43(18):9. doi: 10.1038/s44318-024-00185-3 (PMC11405865; doi:10.1038/s44318-024-00185-3)
Supplement: Supplementary file 8 — Source data Fig. 3 [file 44318_2024_185_MOESM8_ESM.zip › 3E/Fig 3E survival curve replicate 2.csv]

Lifespan (days)	luc2i	hmr-1i	pqm-1i	elt-3i	hmr-1i+pqm-1ii	hmr-1i+elt-3i
3	0
3	0
3	0
3	0
3	0
3	0
3	0
3	0
3	0
3	0
3	0
3	0
5	0
5	0
5	0
5	0
5	0
5	0
5	0
5	0
5	0
5	0
5	0
7	0
7	0
7	0
7	0
7	0
7	0
7	0
7	0
7	0
9	1
9	1
11	1
11	1
11	1
11	1
11	1
11	1
11	1
11	0
11	0
11	0
13	1
13	1
13	1
13	1
13	1
13	1
13	1
15	1
15	1
15	1
15	1
15	1
15	1
15	1
18	1
18	1
18	1
18	1
18	1
18	1
18	1
18	1
18	1
18	1
18	1
18	1
18	0
18	0
20	1
20	1
20	1
20	1
20	1
20	1
20	1
20	1
20	1
20	1
20	1
22	1
22	1
22	1
22	1
22	1
25	1
25	1
25	1
25	1
25	1
25	1
25	1
25	1
25	1
27	1
27	1
27	1
27	1
27	1
27	1
27	1
27	1
27	1
27	1
29	1
29	1
29	1
29	1
29	1
29	1
32	1
32	1
32	1
32	1
32	1
34	1
34	1
3		0
3		0
3		0
3		0
3		0
3		0
3		0
3		0
3		0
3		0
3		0
5		0
5		0
5		0
5		0
5		0
5		0
5		0
5		0
7		0
7		0
7		0
7		0
7		0
7		0
9		0
9		0
9		0
9		0
11		1
11		1
11		1
11		0
11		0
11		0
11		0
11		0
11		0
11		0
11		0
11		0
13		1
13		1
13		1
13		1
13		1
15		1
18		1
18		1
18		1
18		1
18		1
18		1
18		1
18		1
20		1
20		1
20		1
20		1
20		1
22		1
22		1
22		1
22		1
22		1
22		1
22		1
25		1
25		1
25		1
25		1
25		1
25		1
25		1
25		1
25		1
25		1
25		1
25		1
25		1
25		1
27		1
27		1
27		1
27		1
27		1
27		1
27		1
27		1
29		1
29		1
29		1
29		1
29		1
29		1
29		1
29		1
29		1
29		1
29		1
32		1
32		1
32		1
32		1
32		1
32		1
34		1
34		1
34		1
34		1
34		1
36		1
36		1
36		1
36		1
39		1
39		1
39		1
39		1
43		1
3			0
3			0
3			0
3			0
3			0
3			0
3			0
5			0
5			0
5			0
5			0
5			0
5			0
5			0
5			0
5			0
5			0
5			0
5			0
5			0
5			0
5			0
5			0
5			0
5			0
5			0
5			0
5			0
5			0
5			0
5			0
5			0
5			0
5			0
5			0
5			0
5			0
5			0
5			0
5			0
5			0
5			0
5			0
5			0
5			0
7			0
7			0
7			0
7			0
7			0
7			0
7			0
7			0
7			0
7			0
7			0
7			0
7			0
7			0
7			0
7			0
9			1
9			0
9			0
9			0
9			0
9			0
9			0
11			1
11			1
11			1
11			0
11			0
11			0
11			0
11			0
11			0
11			0
11			0
11			0
11			0
11			0
11			0
11			0
13			1
13			1
13			1
13			1
15			1
15			1
15			1
15			1
15			1
18			1
18			1
18			1
18			1
18			1
18			1
18			1
18			1
18			1
18			0
20			1
20			1
20			1
20			1
22			1
22			1
22			1
22			1
22			1
22			1
25			1
25			1
25			1
25			1
25			1
27			1
27			1
3				0
3				0
3				0
3				0
3				0
3				0
3				0
3				0
3				0
3				0
5				0
5				0
5				0
5				0
5				0
5				0
5				0
5				0
5				0
5				0
5				0
5				0
5				0
5				0
7				0
7				0
7				0
7				0
7				0
7				0
9				1
9				0
11				1
11				1
11				1
11				1
11				1
11				0
11				0
11				0
13				1
13				1
13				1
13				1
13				1
13				1
13				1
13				1
13				1
13				1
13				0
15				1
15				1
15				1
15				1
15				1
15				1
15				0
15				0
18				1
18				1
18				1
18				1
18				1
18				1
18				1
18				1
18				1
18				1
18				1
20				1
20				1
20				1
20				1
20				1
20				1
20				1
20				1
20				1
20				1
20				1
22				1
22				1
22				1
22				1
22				1
22				1
22				1
25				1
25				1
25				1
25				1
25				1
25				1
25				1
25				1
25				1
25				1
25				1
27				1
27				1
27				1
27				1
27				1
27				1
27				1
27				1
29				1
29				1
29				1
29				1
29				1
29				1
29				1
29				1
32				1
32				1
32				1
34				1
34				1
3					0
3					0
5					0
5					0
5					0
5					0
5					0
5					0
5					0
5					0
5					0
5					0
5					0
5					0
5					0
5					0
5					0
5					0
5					0
5					0
5					0
5					0
5					0
5					0
5					0
5					0
5					0
5					0
5					0
5					0
5					0
5					0
5					0
5					0
5					0
5					0
5					0
5					0
5					0
5					0
5					0
5					0
5					0
5					0
5					0
5					0
7					0
7					0
9					0
9					0
9					0
9					0
11					1
11					1
11					1
11					1
13					1
13					1
13					1
13					1
15					1
15					1
15					1
15					1
15					1
15					1
15					1
15					1
18					1
18					1
18					1
18					1
18					1
18					1
18					1
18					1
18					1
18					1
18					1
20					1
20					1
20					1
20					1
20					1
20					1
20					1
20					1
20					1
20					1
20					1
20					1
20					1
22					1
22					1
22					1
22					1
22					1
22					1
25					1
25					1
25					1
25					1
25					1
25					1
27					1
27					1
27					1
27					1
27					1
27					1
29					1
29					1
29					1
29					1
29					1
29					1
32					1
32					1
34					1
36					1
3						0
3						0
3						0
3						0
5						0
5						0
5						0
5						0
5						0
5						0
5						0
7						0
7						0
7						0
7						0
7						0
9						1
9						0
9						0
9						0
11						1
11						1
11						1
11						1
11						1
11						1
11						0
13						1
13						1
13						1
13						1
13						1
13						1
13						1
13						1
13						1
13						0
13						0
13						0
13						0
13						0
13						0
15						1
15						1
15						1
15						1
15						1
15						1
15						1
15						1
15						1
18						1
18						1
18						1
18						1
18						1
18						1
18						1
18						1
18						1
18						1
18						1
18						1
18						1
18						1
18						1
18						1
18						1
18						1
18						1
18						1
20						1
20						1
20						1
20						1
20						1
20						1
20						1
20						1
20						1
20						1
20						1
20						1
20						1
22						1
22						1
22						1
22						1
22						1
22						1
22						1
22						1
22						1
22						1
25						1
25						1
25						1
25						1
25						1
25						1
25						1
25						1
25						1
25						1
25						1
25						1
27						1
27						1
27						1
27						1
27						1
27						1
27						1
29						1
29						1
29						1
29						1
32						1
32						1
36						1
