# Supplementary material for: Germline loss in C. elegans enhances longevity by disrupting adhesion between niche and stem cells
Source: EMBO J. 2024 Jul 25;43(18):9. doi: 10.1038/s44318-024-00185-3 (PMC11405865; doi:10.1038/s44318-024-00185-3)
Supplement: Supplementary file 8 — Source data Fig. 3 [file 44318_2024_185_MOESM8_ESM.zip › 3E/Fig 3E survival curve replicate 3.csv]

Lifespan (days)	luc2i	hmr-1i	pqm-1i	hmr-1i+pqm-1i	hmr-1i+elt-3i
3	0
3	0
3	0
3	0
3	0
3	0
3	0
5	0
5	0
5	0
5	0
5	0
5	0
5	0
5	0
5	0
5	0
6	0
6	0
8	0
10	1
10	1
10	1
10	0
10	0
10	0
10	0
12	1
12	1
12	1
12	1
12	1
12	0
15	1
15	1
15	1
15	1
15	1
15	1
15	1
15	1
18	1
18	1
18	1
18	1
18	1
18	1
18	1
18	1
18	1
18	1
18	1
18	1
18	1
21	1
21	1
21	1
21	1
21	1
21	1
21	1
21	1
21	1
21	1
21	1
21	1
21	1
24	1
24	1
24	1
24	1
24	1
24	1
24	1
24	1
24	1
24	1
24	1
24	1
24	1
24	1
24	1
24	1
24	1
26	1
26	1
26	1
26	1
26	1
26	1
26	1
26	1
26	1
26	1
26	1
26	1
26	1
26	1
26	1
26	1
29	1
29	1
29	1
29	1
29	1
29	1
29	1
29	1
29	1
29	1
29	1
29	1
31	1
31	1
31	1
31	1
31	1
33	1
33	1
36	1
3		0
3		0
3		0
3		0
3		0
3		0
3		0
5		0
5		0
5		0
5		0
5		0
5		0
5		0
5		0
5		0
5		0
5		0
5		0
5		0
5		0
6		0
8		0
8		0
8		0
8		0
8		0
8		0
8		0
8		0
8		0
8		0
8		0
8		0
8		0
8		0
8		0
8		0
8		0
8		0
8		0
8		0
8		0
8		0
8		0
8		0
8		0
8		0
8		0
8		0
8		0
8		0
8		0
8		0
8		0
8		0
8		0
10		0
10		0
10		0
10		0
12		1
12		1
12		1
12		0
15		1
15		1
15		0
15		0
18		1
18		1
18		1
21		1
21		1
21		1
21		1
24		1
24		1
24		1
24		1
24		1
24		1
24		1
26		1
26		1
26		1
26		1
26		1
29		1
29		1
29		1
29		1
29		1
31		1
31		1
31		1
31		1
31		1
31		1
33		1
33		1
33		1
33		1
33		1
33		1
33		1
36		1
36		1
36		1
36		1
36		1
36		1
36		1
36		1
38		1
38		1
38		1
38		1
40		1
40		1
3			0
3			0
3			0
3			0
3			0
3			0
3			0
3			0
3			0
3			0
5			0
5			0
5			0
5			0
5			0
5			0
5			0
6			0
6			0
8			0
8			0
8			0
8			0
10			1
10			1
10			1
10			0
10			0
12			1
12			1
12			1
12			1
12			0
12			0
12			0
12			0
12			0
15			1
15			1
15			1
15			1
15			1
15			1
15			1
15			1
15			1
15			0
18			1
18			1
18			1
18			1
18			1
18			1
18			1
18			1
18			1
18			1
18			1
18			1
18			1
18			1
21			1
21			1
21			1
21			1
21			1
21			1
21			1
21			1
21			1
21			1
21			1
21			1
21			1
21			1
24			1
24			1
24			1
24			1
24			1
24			1
24			1
24			1
24			1
24			1
24			1
26			1
26			1
26			1
26			1
26			1
26			1
26			1
26			1
26			1
26			1
26			1
26			1
29			1
29			1
29			1
29			1
29			1
29			1
29			1
29			1
29			1
29			1
29			1
31			1
31			1
31			1
31			1
31			1
31			1
33			1
33			1
33			1
36			1
36			1
3				0
3				0
3				0
3				0
3				0
3				0
3				0
3				0
3				0
3				0
5				0
5				0
5				0
5				0
5				0
5				0
5				0
5				0
5				0
5				0
6				0
6				0
8				0
8				0
10				0
10				0
12				1
12				1
12				1
12				1
12				1
12				1
12				0
12				0
15				1
15				1
15				1
15				1
15				1
15				1
15				1
15				1
15				1
18				1
18				1
18				1
18				1
18				1
18				1
18				1
18				1
21				1
21				1
21				1
21				1
21				1
21				1
21				1
21				1
21				1
21				1
21				1
21				1
21				1
21				1
24				1
24				1
24				1
24				1
24				1
24				1
24				1
24				1
24				1
24				1
24				1
24				1
24				1
26				1
26				1
26				1
26				1
26				1
26				1
26				1
26				1
26				1
26				1
29				1
29				1
29				1
29				1
29				1
29				1
29				1
29				1
29				1
29				1
29				1
29				1
29				1
31				1
31				1
31				1
31				1
31				1
31				1
31				1
31				1
31				1
31				1
33				1
33				1
33				1
33				1
33				1
36				1
36				1
38				1
38				1
3					0
3					0
3					0
5					0
5					0
5					0
5					0
5					0
6					0
8					0
8					0
8					0
8					0
8					0
8					0
8					0
8					0
8					0
10					0
10					0
10					0
10					0
10					0
10					0
10					0
10					0
10					0
10					0
10					0
10					0
10					0
10					0
10					0
10					0
10					0
10					0
10					0
10					0
10					0
10					0
10					0
10					0
10					0
10					0
10					0
10					0
10					0
10					0
10					0
10					0
10					0
10					0
10					0
10					0
10					0
10					0
10					0
10					0
10					0
10					0
10					0
10					0
10					0
10					0
10					0
10					0
10					0
10					0
10					0
10					0
10					0
10					0
10					0
10					0
10					0
12					1
12					1
12					0
12					0
12					0
12					0
12					0
15					1
15					1
15					1
15					1
18					1
18					1
18					1
18					1
18					1
18					1
18					1
18					1
21					1
21					1
21					1
21					1
21					1
21					1
21					1
21					1
24					1
24					1
24					1
24					1
24					1
26					1
26					1
29					1
29					1
29					1
29					1
31					1
31					1
31					1
31					1
33					1
33					1
36					1
