# Supplementary material for: Germline loss in C. elegans enhances longevity by disrupting adhesion between niche and stem cells
Source: EMBO J. 2024 Jul 25;43(18):9. doi: 10.1038/s44318-024-00185-3 (PMC11405865; doi:10.1038/s44318-024-00185-3)
Supplement: Supplementary file 8 — Source data Fig. 3 [file 44318_2024_185_MOESM8_ESM.zip › 3E/Fig 3E survival curve replicate 4.csv]

Lifespan (days)	luc2i	hmr-1i	pqm-1i	hmr-1i+pqm-1i
3	0
5	0
5	0
5	0
7	0
7	0
7	0
7	0
7	0
7	0
9	0
9	0
9	0
9	0
9	0
9	0
9	0
9	0
12	1
12	1
12	1
15	1
15	1
15	1
15	1
15	1
15	1
15	1
15	1
15	1
15	1
15	1
15	1
15	1
15	1
18	1
18	1
18	1
18	1
18	1
18	1
18	1
18	1
18	1
18	1
18	1
18	1
18	1
18	1
21	1
21	1
21	1
21	1
21	1
21	1
21	1
21	1
21	1
23	1
23	1
23	1
23	1
23	1
23	1
23	1
23	1
23	1
23	1
23	1
23	1
23	1
26	1
26	1
26	1
26	1
26	1
26	1
26	1
26	1
26	1
26	1
26	1
26	1
26	1
26	1
26	1
26	1
26	1
28	1
28	1
28	1
28	1
28	1
28	1
28	1
28	1
28	1
28	1
28	1
28	1
28	1
28	1
30	1
30	1
30	1
30	1
30	1
30	1
30	1
30	1
30	0
30	0
30	0
30	0
30	0
33	1
33	1
33	1
35	1
35	1
3		0
3		0
3		0
5		0
5		0
5		0
5		0
7		1
7		0
7		0
7		0
7		0
7		0
9		1
9		0
9		0
9		0
9		0
9		0
12		1
12		0
12		0
15		1
15		1
15		1
15		1
15		1
18		1
18		1
18		1
18		1
18		1
18		1
18		1
18		1
18		1
18		1
21		1
21		1
21		1
21		1
21		1
21		1
21		1
21		1
23		1
23		1
23		1
23		1
23		1
23		1
23		1
23		1
23		1
26		1
26		1
26		1
26		1
26		1
26		1
26		1
28		1
28		1
28		1
28		1
28		1
28		1
28		1
28		1
28		1
28		1
28		1
28		1
30		1
30		1
30		1
30		1
30		1
30		1
30		1
30		1
30		1
30		1
30		1
30		1
30		0
30		0
30		0
33		1
33		1
33		1
33		1
33		1
33		1
33		1
33		1
33		1
33		1
33		1
35		1
35		1
35		1
35		1
35		1
35		1
35		1
37		1
37		1
37		1
37		1
37		1
37		1
37		1
40		1
40		1
40		1
40		1
42		1
42		1
44		1
5			0
5			0
5			0
5			0
5			0
7			0
7			0
7			0
7			0
7			0
7			0
9			0
9			0
9			0
9			0
9			0
12			1
12			1
12			1
12			1
12			1
12			0
15			1
15			1
15			1
15			1
15			1
15			1
15			1
15			1
15			1
15			1
15			1
15			1
15			0
18			1
18			1
18			1
18			1
18			1
18			1
18			1
18			1
18			1
18			1
18			1
18			1
18			1
18			1
18			1
21			1
21			1
21			1
21			1
21			1
21			1
21			1
21			1
21			1
21			1
21			1
21			1
23			1
23			1
23			1
23			1
23			1
23			1
23			1
23			1
23			1
23			1
23			1
23			1
23			1
26			1
26			1
26			1
26			1
26			1
26			1
26			1
26			1
26			1
26			1
26			1
26			1
26			1
26			1
28			1
28			1
28			1
28			1
28			1
28			1
28			1
28			1
30			1
30			1
30			1
30			1
30			1
30			1
30			1
30			1
30			1
30			1
30			1
30			1
33			1
33			1
33			1
33			1
33			1
33			1
35			1
35			1
35			1
37			1
37			1
5				0
5				0
5				0
5				0
5				0
5				0
5				0
5				0
5				0
9				1
9				0
9				0
9				0
9				0
12				1
12				1
12				1
12				0
15				1
15				1
15				1
15				1
15				1
15				1
15				1
15				1
15				1
15				1
15				1
15				1
18				1
18				1
18				1
18				1
18				1
18				1
18				1
18				1
18				1
18				1
18				1
18				1
18				1
21				1
21				1
21				1
21				1
21				1
21				1
21				1
21				1
21				1
21				1
21				1
21				1
21				1
21				1
23				1
23				1
23				1
23				1
23				1
23				1
23				1
23				1
23				1
23				1
23				1
23				1
23				1
23				1
26				1
26				1
26				1
26				1
26				1
26				1
26				1
26				1
26				1
26				1
26				1
26				1
26				1
26				1
26				1
28				1
28				1
28				1
28				1
28				1
28				1
28				1
28				1
28				1
28				1
28				1
28				1
28				1
28				1
30				1
30				1
30				1
30				1
30				1
30				1
30				1
30				1
30				1
30				1
30				1
30				1
30				1
33				1
33				1
33				1
33				1
35				1
35				1
37				1
