# Supplementary material for: Germline loss in C. elegans enhances longevity by disrupting adhesion between niche and stem cells
Source: EMBO J. 2024 Jul 25;43(18):9. doi: 10.1038/s44318-024-00185-3 (PMC11405865; doi:10.1038/s44318-024-00185-3)
Supplement: Supplementary file 8 — Source data Fig. 3 [file 44318_2024_185_MOESM8_ESM.zip › 3F/Fig 3F qPCR.xlsx]

## Sheet: Sheet1
Figure Panel	Relative mRNA levels
	Sample		Replicate 1	Replicate 2	Replicate 3	Replicate 4	Replicate 5	Mean	S.D.	P value (Calculated from dCt)	Ctrl. in statistics test	Statistics test
3F	daf-36	luc2 RNAi	1	1	1	1		1	0
		elt-3 RNAi	0.961	1.172	1.071	1.084		1.072	0.087	0.198	luc2 RNAi	Paired t-test (by dCt)
		pqm-1 RNAi	1.157	0.485	1.718	0.884		1.061	0.518	0.89	luc2 RNAi	Paired t-test (by dCt)
		hmr-1 RNAi	2.369	2.54	2.238	2.645		2.448	0.18	<0.001	luc2 RNAi	Paired t-test (by dCt)
		hmr-1+elt-3 RNAi	1.23	0.85	1.317	1.009		1.102	0.212	0.009	hmr-1 RNAi	Paired t-test (by dCt)
		hmr-1+pqm-1 RNAi	0.751	0.885	1.293	1.261		1.048	0.271	0.008	hmr-1 RNAi	Paired t-test (by dCt)
	lipl-4	luc2 RNAi	1	1	1	1		1	0
		elt-3 RNAi	0.975	1.131	0.947			1.018	0.099	0.816	luc2 RNAi	Paired t-test (by dCt)
		pqm-1 RNAi	0.683	0.811	0.767			0.754	0.065	0.03	luc2 RNAi	Paired t-test (by dCt)
		hmr-1 RNAi	3.521	2.013	1.676	1.702		2.228	0.876	0.023	luc2 RNAi	Paired t-test (by dCt)
		hmr-1+elt-3 RNAi	1.127	0.837	0.805			0.923	0.177	0.016	hmr-1 RNAi	Paired t-test (by dCt)
		hmr-1+pqm-1 RNAi	1.045	0.756	0.596	0.885		0.821	0.191	0.004	hmr-1 RNAi	Paired t-test (by dCt)
	dod-8	luc2 RNAi	1	1	1	1	1	1	0
		elt-3 RNAi	1.128	0.941	0.982	1.188	1.461	1.14	0.206	0.202	luc2 RNAi	Paired t-test (by dCt)
		pqm-1 RNAi	0.829	0.808	2.586	1.425	1.46	1.422	0.722	0.299	luc2 RNAi	Paired t-test (by dCt)
		hmr-1 RNAi	2.055	2.17	1.82	4.181	4.056	2.856	1.16	0.005	luc2 RNAi	Paired t-test (by dCt)
		hmr-1+elt-3 RNAi	1.18	1.254	1.291	1.438	1.188	1.27	0.1046	0.012	hmr-1 RNAi	Paired t-test (by dCt)
		hmr-1+pqm-1 RNAi	0.863	0.817	1.653	1.164	1.804	1.26	0.451	0.015	hmr-1 RNAi	Paired t-test (by dCt)
	sod-3	luc2 RNAi	1	1	1	1		1	0
		elt-3 RNAi	1.006	0.793	0.799	1.105		0.9258	0.1552	0.371	luc2 RNAi	Paired t-test (by dCt)
		pqm-1 RNAi	0.415	0.629	0.78	1.085		0.7273	0.2816	0.158	luc2 RNAi	Paired t-test (by dCt)
		hmr-1 RNAi	1.82	1.892	2.101	2.073		1.972	0.137	<0.001	luc2 RNAi	Paired t-test (by dCt)
		hmr-1+elt-3 RNAi	1.367	0.95	1.1	0.99		1.102	0.1879	0.011	hmr-1 RNAi	Paired t-test (by dCt)
		hmr-1+pqm-1 RNAi	0.841	1.051	0.954	1.525		1.093	0.3007	0.012	hmr-1 RNAi	Paired t-test (by dCt)
