# Supplementary material for: Germline loss in C. elegans enhances longevity by disrupting adhesion between niche and stem cells
Source: EMBO J. 2024 Jul 25;43(18):9. doi: 10.1038/s44318-024-00185-3 (PMC11405865; doi:10.1038/s44318-024-00185-3)
Supplement: Supplementary file 8 — Source data Fig. 3 [file 44318_2024_185_MOESM8_ESM.zip › Numerical data summary in Fig. 3.xlsx]

## Sheet: Sheet1
Lifespan assays
Figure panel	Strain & Treatment	1st				Mantel-Cox test	1st		Mean Max (days)	SD of Max (days)	Mean Med (days)	SD of Med (days)	% Change in Max	WT luc-2 RNAi	WT hmr-1 RNAi	% Change in Med	WT luc-2 RNAi	WT hmr-1 RNAi
		Max (days)	Mean ± SEM (days)	Med (days)	# Worms		WT luc-2 RNAi	WT hmr-1 RNAi
3C	WT luc-2 RNAi	35	22.97±5.47	24	92/120	WT luc-2 RNAi	na		35.5	0.707107	25.5	2.12132	WT luc-2 RNAi	na	-16.5	WT luc-2 RNAi	na	-7.3
	WT hmr-1 RNAi	42	25.55±6.58	26	99/120	WT hmr-1 RNAi	0.0011	na	42.5	0.707107	27.5	2.12132	WT hmr-1 RNAi	19.7	na	WT hmr-1 RNAi	7.8	na
	Strain & Treatment	2nd				Mantel-Cox test	2nd
		Max (days)	Mean ± SEM (days)	Med (days)	# Worms		WT luc-2 RNAi	WT hmr-1 RNAi
	WT luc-2 RNAi	36	24.97±6.27	27	114/120	WT luc-2 RNAi	na
	WT hmr-1 RNAi	43	26.86±7.87	29	110/120	WT hmr-1 RNAi	0.0025	na
Figure panel	Strain & Treatment	1st				Mantel-Cox test	1st						Mean Max (days)	SD of Max (days)	Mean Med (days)	SD of Med (days)
		Max (days)	Mean ± SEM (days)	med. Survival	# Worms		luc2 RNAi	hmr-1 RNAi	pqm-1 RNAi	elt-3 RNAi	hmr-1 + pqm-1 RNAi	hmr-1 + elt-3 RNAi
3E	luc2 RNAi	33	22.13±5.87	22	90/120	luc2 RNAi	na						34.5	1.29099	22.25	1.70783
	hmr-1 RNAi	43	29.15±6.94	29	96/120	hmr-1 RNAi	< 0.0001	na					42.5	1.73205	27.75	1.89297
	pqm-1 RNAi	33	22.56±5.98	24	64/120	pqm-1 RNAi	0.6095		na				33.25	4.5	22.25	2.87228
	elt-3 RNAi	38	22.37±7.31	24	99/120	elt-3 RNAi	0.2596			na			36	2.82843	22	2.82843
	hmr-1 + pqm-1 RNAi					hmr-1 + pqm-1 RNAi					na		37	1	22.3333	2.08167
	hmr-1 + elt-3 RNAi	36	22.64±6.36	24	99/120	hmr-1 + elt-3 RNAi		< 0.0001				na	36	0	21.6667	2.08167
	Strain & Treatment	2nd				Mantel-Cox test	2nd						% Change in Max	luc2 RNAi	hmr-1 RNAi	pqm-1 RNAi	elt-3 RNAi	hmr-1 + pqm-1 RNAi	hmr-1 + elt-3 RNAi
		Max (days)	Mean ± SEM (days)	med. Survival	# Worms		luc2 RNAi	hmr-1 RNAi	pqm-1 RNAi	elt-3 RNAi	hmr-1 + pqm-1 RNAi	hmr-1 + elt-3 RNAi
	luc2 RNAi	34	20.89±6.66	20	83/120	luc2 RNAi	na						luc2 RNAi	na	-18.8235	3.7594	-4.16667	-6.75676	-4.16667
	hmr-1 RNAi	43	25.62±7.42	25	82/120	hmr-1 RNAi	< 0.0001	na					hmr-1 RNAi	23.1884	na	27.8195	18.0556	14.8649	18.0556
	pqm-1 RNAi	27	18.51±4.82	18	39/120	pqm-1 RNAi	0.0135		na				pqm-1 RNAi	-3.62319	-21.7647	na	-7.63889	-10.1351	-7.63889
	elt-3 RNAi	34	21±6.34	20	83/120	elt-3 RNAi	0.9303			na			elt-3 RNAi	4.34783	-15.2941	8.27068	na	-2.7027	0
	hmr-1 + pqm-1 RNAi	36	20.97±5.98	20	68/120	hmr-1 + pqm-1 RNAi	0.8468	< 0.0001			na		hmr-1 + pqm-1 RNAi	7.24638	-12.9412	11.2782	2.77778	na	2.77778
	hmr-1 + elt-3 RNAi	36	19.91±5.89	20	94/120	hmr-1 + elt-3 RNAi	0.1289	< 0.0001				na	hmr-1 + elt-3 RNAi	4.34783	-15.2941	8.27068	0	-2.7027	a
	Strain & Treatment	3rd				Mantel-Cox test	3rd						% Change in Med	luc2 RNAi	hmr-1 RNAi	pqm-1 RNAi	elt-3 RNAi	hmr-1 + pqm-1 RNAi	hmr-1 + elt-3 RNAi
		Max (days)	Mean ± SEM (days)	med. Survival	# Worms		luc2 RNAi	hmr-1 RNAi	pqm-1 RNAi	elt-3 RNAi	hmr-1 + pqm-1 RNAi	hmr-1 + elt-3 RNAi
	luc2 RNAi	36	22.59±5.90	24	95/120	luc2 RNAi	na						luc2 RNAi	na	-19.8198	0	1.13636	-0.373134	2.69231
	hmr-1 RNAi	40	28.29±7.58	29	56/120	hmr-1 RNAi	< 0.0001	na					hmr-1 RNAi	24.7191	na	24.7191	26.1364	24.2537	28.0769
	pqm-1 RNAi	36	22.60±6.30	24	89/120	pqm-1 RNAi	0.6662		na				pqm-1 RNAi	0	-19.8198	na	1.13636	-0.373134	2.69231
	elt-3 RNAi					elt-3 RNAi				na			elt-3 RNAi	-1.1236	-20.7207	-1.1236	na	-1.49254	1.53846
	hmr-1 + pqm-1 RNAi	38	24.10±6.59	24	92/120	hmr-1 + pqm-1 RNAi	0.0284	< 0.0001			na		hmr-1 + pqm-1 RNAi	0.374532	-19.5195	0.374532	1.51515	na	3.07692
	hmr-1 + elt-3 RNAi	36	22.75±6.24	21	40/120	hmr-1 + elt-3 RNAi	0.5109	< 0.0001				na	hmr-1 + elt-3 RNAi	-2.62172	-21.9219	-2.62172	-1.51515	-2.98507	na
	Strain & Treatment	4th				Mantel-Cox test	4th
		Max (days)	Mean ± SEM (days)	med. Survival	# Worms		luc2 RNAi	hmr-1 RNAi	pqm-1 RNAi	elt-3 RNAi	hmr-1 + pqm-1 RNAi	hmr-1 + elt-3 RNAi
	luc2 RNAi	35	22.98±5.71	23	97/120	luc2 RNAi	na
	hmr-1 RNAi	44	27.46±7.85	28	98/120	hmr-1 RNAi	< 0.0001	na
	pqm-1 RNAi	37	23.39±6.39	23	102/120	pqm-1 RNAi	0.8533		na
	elt-3 RNAi					elt-3 RNAi				na
	hmr-1 + pqm-1 RNAi	37	23.45±5.93	23	106/120	hmr-1 + pqm-1 RNAi	0.891	< 0.0001			na
	hmr-1 + elt-3 RNAi					hmr-1 + elt-3 RNAi						na
Other assays
Figure Panel	Relative numbers of HMR-1::GFP puncta per μm2
	Sample	Mean	S.D.	Sample Size (N)	P value	Ctrl. in statistics test	Statistics test
3B	WT	0.9706	0.5179	34
	glp-1	0.2951	0.4044	39	<0.001	WT	Unpaired t-test
Figure Panel	# Dendritic protrusions from DTC soma
	Sample	Mean	S.D.	Sample Size (N)	P value	Ctrl. in statistics test	Statistics test
3B	WT	7.938	2.854	48
	glp-1	1.538	1.12	39	< 0.0001	WT	Unpaired t-test
Figure Panel	Relative mRNA levels
	Sample		Replicate 1	Replicate 2	Replicate 3	Replicate 4	Replicate 5	Mean	S.D.	P value (Calculated from dCt)	Ctrl. in statistics test	Statistics test
3D	daf-36	WT; luc2 RNAi	1	1	1	1	1	1	0
		WT; hmr-1 RNAi	2.97935	1.61328	1.41421	1.67018	1.7593	1.887	0.6235	0.02	WT; luc2 RNAi	Unpaired t-test (by dCt)
		glp-1; luc2 RNAi	33.8246	23.9176	18.1891	30.0647		26.5	6.882	<0.001	WT; luc2 RNAi	Unpaired t-test (by dCt)
		glp-1; hmr-1 RNAi	17.4481	19.7667	11.2746	23.9176		18.1	5.28	0.089	glp-1; luc2 RNAi	Unpaired t-test (by dCt)
	lipl-4	WT; luc2 RNAi	1	1	1	1	1	1	0
		WT; hmr-1 RNAi	6.43081	2.07053	2.9897	2.73208	1.91189	3.227	1.846	0.007	WT; luc2 RNAi	Unpaired t-test (by dCt)
		glp-1; luc2 RNAi	97.6806	66.257	57.4805	39.6707		65.27	24.27	<0.001	WT; luc2 RNAi	Unpaired t-test (by dCt)
		glp-1; hmr-1 RNAi	76.9047	52.5275	48.6713	39.1245		54.31	16.08	0.701	glp-1; luc2 RNAi	Unpaired t-test (by dCt)
	dod-8	WT; luc2 RNAi	1	1	1	1	1	1	0
		WT; hmr-1 RNAi	2.91804	1.56917	2.71321	1.62451	2.68514	2.302	0.6503	0.002	WT; luc2 RNAi	Unpaired t-test (by dCt)
		glp-1; luc2 RNAi	58.892	31.3414	80.1705	20.8215		47.81	26.89	<0.001	WT; luc2 RNAi	Unpaired t-test (by dCt)
		glp-1; hmr-1 RNAi	29.5482	26.0823	42.3708	27.6652		31.42	7.439	0.406	glp-1; luc2 RNAi	Unpaired t-test (by dCt)
	sod-3	WT; luc2 RNAi	1	1	1	1	1	1	0
		WT; hmr-1 RNAi	3.85038	2.20381	2.58471			2.88	0.862	0.036	WT; luc2 RNAi	Unpaired t-test (by dCt)
		glp-1; luc2 RNAi	75.5835	30.91	19.3599	47.8352		43.42	24.42	<0.001	WT; luc2 RNAi	Unpaired t-test (by dCt)
		glp-1; hmr-1 RNAi	41.4989	31.669	15.6165	81.5719		42.59	28.09	0.813	glp-1; luc2 RNAi	Unpaired t-test (by dCt)
Figure Panel	Relative mRNA levels
	Sample		Replicate 1	Replicate 2	Replicate 3	Replicate 4	Replicate 5	Mean	S.D.	P value (Calculated from dCt)	Ctrl. in statistics test	Statistics test
3F	daf-36	luc2 RNAi	1	1	1	1		1	0
		elt-3 RNAi	0.961	1.172	1.071	1.084		1.072	0.087	0.198	luc2 RNAi	Paired t-test (by dCt)
		pqm-1 RNAi	1.157	0.485	1.718	0.884		1.061	0.518	0.89	luc2 RNAi	Paired t-test (by dCt)
		hmr-1 RNAi	2.369	2.54	2.238	2.645		2.448	0.18	<0.001	luc2 RNAi	Paired t-test (by dCt)
		hmr-1+elt-3 RNAi	1.23	0.85	1.317	1.009		1.102	0.212	0.009	hmr-1 RNAi	Paired t-test (by dCt)
		hmr-1+pqm-1 RNAi	0.751	0.885	1.293	1.261		1.048	0.271	0.008	hmr-1 RNAi	Paired t-test (by dCt)
	lipl-4	luc2 RNAi	1	1	1	1		1	0
		elt-3 RNAi	0.975	1.131	0.947			1.018	0.099	0.816	luc2 RNAi	Paired t-test (by dCt)
		pqm-1 RNAi	0.683	0.811	0.767			0.754	0.065	0.03	luc2 RNAi	Paired t-test (by dCt)
		hmr-1 RNAi	3.521	2.013	1.676	1.702		2.228	0.876	0.023	luc2 RNAi	Paired t-test (by dCt)
		hmr-1+elt-3 RNAi	1.127	0.837	0.805			0.923	0.177	0.016	hmr-1 RNAi	Paired t-test (by dCt)
		hmr-1+pqm-1 RNAi	1.045	0.756	0.596	0.885		0.821	0.191	0.004	hmr-1 RNAi	Paired t-test (by dCt)
	dod-8	luc2 RNAi	1	1	1	1	1	1	0
		elt-3 RNAi	1.128	0.941	0.982	1.188	1.461	1.14	0.206	0.202	luc2 RNAi	Paired t-test (by dCt)
		pqm-1 RNAi	0.829	0.808	2.586	1.425	1.46	1.422	0.722	0.299	luc2 RNAi	Paired t-test (by dCt)
		hmr-1 RNAi	2.055	2.17	1.82	4.181	4.056	2.856	1.16	0.005	luc2 RNAi	Paired t-test (by dCt)
		hmr-1+elt-3 RNAi	1.18	1.254	1.291	1.438	1.188	1.27	0.1046	0.012	hmr-1 RNAi	Paired t-test (by dCt)
		hmr-1+pqm-1 RNAi	0.863	0.817	1.653	1.164	1.804	1.26	0.451	0.015	hmr-1 RNAi	Paired t-test (by dCt)
	sod-3	luc2 RNAi	1	1	1	1		1	0
		elt-3 RNAi	1.006	0.793	0.799	1.105		0.9258	0.1552	0.371	luc2 RNAi	Paired t-test (by dCt)
		pqm-1 RNAi	0.415	0.629	0.78	1.085		0.7273	0.2816	0.158	luc2 RNAi	Paired t-test (by dCt)
		hmr-1 RNAi	1.82	1.892	2.101	2.073		1.972	0.137	<0.001	luc2 RNAi	Paired t-test (by dCt)
		hmr-1+elt-3 RNAi	1.367	0.95	1.1	0.99		1.102	0.1879	0.011	hmr-1 RNAi	Paired t-test (by dCt)
		hmr-1+pqm-1 RNAi	0.841	1.051	0.954	1.525		1.093	0.3007	0.012	hmr-1 RNAi	Paired t-test (by dCt)
