# Supplementary material for: Germline loss in C. elegans enhances longevity by disrupting adhesion between niche and stem cells
Source: EMBO J. 2024 Jul 25;43(18):9. doi: 10.1038/s44318-024-00185-3 (PMC11405865; doi:10.1038/s44318-024-00185-3)
Supplement: Supplementary file 8 — Source data Fig. 3 [file 44318_2024_185_MOESM8_ESM.zip › 3B/Fig 3B Quantification of HMR-1 puncta and dendritic protrusions.xlsx]

## Sheet: Sheet1
Figure Panel	Relative numbers of HMR-1::GFP puncta per μm2
	Sample	Mean	S.D.	Sample Size (N)	P value	Ctrl. in statistics test	Statistics test
3B	WT	0.9706	0.5179	34
	glp-1	0.2951	0.4044	39	<0.001	WT	Unpaired t-test
Figure Panel	# Dendritic protrusions from DTC soma
	Sample	Mean	S.D.	Sample Size (N)	P value	Ctrl. in statistics test	Statistics test
3B	WT	7.938	2.854	48
	glp-1	1.538	1.12	39	< 0.0001	WT	Unpaired t-test
