# Supplementary material for: Germline loss in C. elegans enhances longevity by disrupting adhesion between niche and stem cells
Source: EMBO J. 2024 Jul 25;43(18):9. doi: 10.1038/s44318-024-00185-3 (PMC11405865; doi:10.1038/s44318-024-00185-3)
Supplement: Supplementary file 8 — Source data Fig. 3 [file 44318_2024_185_MOESM8_ESM.zip › 3C/Fig 3C survival curve replicate 2.csv]

days	WT luc-2i	WT hmr-1i
5	0
5	0
10	0
13	1
13	1
13	1
13	1
13	1
13	1
13	1
13	1
13	1
13	0
13	0
15	1
15	1
15	1
15	1
15	1
15	0
17	1
17	1
17	1
17	1
20	1
20	1
20	1
20	1
20	1
20	1
20	1
20	1
20	1
20	1
20	1
20	1
20	1
22	1
22	1
22	1
22	1
22	1
22	1
22	1
22	1
22	1
22	1
22	1
25	1
25	1
25	1
25	1
25	1
25	1
25	1
25	1
25	1
25	1
25	1
25	1
25	1
25	1
25	1
27	1
27	1
27	1
27	1
27	1
27	1
27	1
27	1
27	1
27	1
27	1
27	1
27	1
27	1
27	1
27	1
27	1
27	1
27	1
29	1
29	1
29	1
29	1
29	1
29	1
29	1
29	1
29	1
29	1
29	1
29	1
29	1
29	1
29	1
29	1
29	1
31	1
31	1
31	1
31	1
31	1
31	1
31	1
31	1
34	1
34	1
34	1
34	1
34	1
34	1
36	1
36	1
36	1
36	1
36	1
36	1
36	1
3		0
5		0
5		0
5		0
7		1
7		0
7		0
7		0
7		0
9		1
9		1
10		1
10		0
13		1
13		1
15		1
15		1
17		1
17		1
17		1
17		1
17		1
17		0
20		1
20		1
20		1
20		1
20		1
20		1
20		1
20		1
20		1
20		1
22		1
22		1
22		1
22		1
22		1
22		1
22		1
22		1
25		1
25		1
25		1
25		1
25		1
25		1
25		1
25		1
25		1
25		1
25		1
27		1
27		1
27		1
27		1
27		1
27		1
27		1
27		1
27		1
27		1
27		1
27		1
29		1
29		1
29		1
29		1
29		1
29		1
29		1
29		1
29		1
29		1
29		1
29		1
29		1
29		1
29		1
31		1
31		1
31		1
31		1
31		1
31		1
31		1
31		1
31		1
31		1
31		1
31		1
31		1
31		1
31		1
34		1
34		1
34		1
34		1
34		1
34		1
34		1
34		1
34		1
34		1
34		1
34		1
34		1
36		1
36		1
36		1
36		1
36		1
36		1
36		1
38		1
38		1
38		1
38		1
41		1
43		1
