# Supplementary material for: Germline loss in C. elegans enhances longevity by disrupting adhesion between niche and stem cells
Source: EMBO J. 2024 Jul 25;43(18):9. doi: 10.1038/s44318-024-00185-3 (PMC11405865; doi:10.1038/s44318-024-00185-3)
Supplement: Supplementary file 9 — Source data Fig. 4 [file 44318_2024_185_MOESM9_ESM.zip]

Archive with 20 entries (16 files):
- 4B/
- 4B/Fig 4B hmr-1 RNAi shown slice.tif
- 4B/Fig 4B hmr-1 RNAi z-stack.tif
- 4B/Fig 4B luc2 RNAi shown slice.tif
- 4B/Fig 4B luc2 RNAi z-stack.tif
- 4B/Readme.txt
- 4C/
- 4C/Fig 4C survival curve replicate 1.csv
- 4C/Fig 4C survival curve replicate 2.csv
- 4C/Fig 4C survival curve replicate 3.csv
- 4D/
- 4D/Fig 4D qPCR.xlsx
- Numerical data summary in Fig. 4.xlsx
- 4A/
- 4A/Fig 4A glp-1 shown slice.tif
- 4A/Fig 4A glp-1 z-stack.tif
- 4A/Fig 4A Quantification of HMP-2 puncta.xlsx
- 4A/Fig 4A WT shown slice.tif
- 4A/Fig 4A WT z-stack.tif
- 4A/Readme.txt
