# Supplementary material for: Germline loss in C. elegans enhances longevity by disrupting adhesion between niche and stem cells
Source: EMBO J. 2024 Jul 25;43(18):9. doi: 10.1038/s44318-024-00185-3 (PMC11405865; doi:10.1038/s44318-024-00185-3)
Supplement: Supplementary file 9 — Source data Fig. 4 [file 44318_2024_185_MOESM9_ESM.zip › 4C/Fig 4C survival curve replicate 1.csv]

Days	WT luc2i	WT hmp-2i	glp-1 luc2i	glp-1 hmp-2i
3	0
3	0
3	0
3	0
3	0
3	0
3	0
3	0
3	0
3	0
3	0
3	0
5	0
5	0
5	0
5	0
5	0
5	0
7	0
7	0
7	0
7	0
7	0
7	0
7	0
9	1
9	0
9	0
11	1
11	1
11	1
11	1
11	1
11	1
11	1
14	1
14	1
14	1
14	1
14	1
14	1
14	1
14	1
14	1
14	1
14	0
14	0
14	0
14	0
14	0
14	0
14	0
14	0
14	0
16	1
16	1
16	1
16	1
18	1
18	1
18	1
18	1
18	1
18	1
18	1
18	1
18	1
18	1
21	1
21	1
21	1
21	1
21	1
21	1
21	1
21	1
21	1
21	1
21	1
21	1
21	1
21	1
21	1
23	1
23	1
23	1
23	1
23	1
23	1
23	1
23	1
23	1
23	1
23	1
23	1
23	1
23	1
23	1
23	1
25	1
25	1
25	1
25	1
25	1
25	1
25	1
25	1
25	1
25	1
28	1
28	1
28	1
28	1
28	1
28	1
28	1
28	1
30	1
30	1
32	1
3		0
3		0
3		0
3		0
5		0
5		0
5		0
7		0
7		0
7		0
7		0
7		0
7		0
7		0
7		0
7		0
7		0
9		1
9		1
9		0
9		0
9		0
9		0
9		0
11		1
11		1
11		1
11		1
11		1
11		1
11		1
14		1
14		1
14		1
14		1
14		1
14		1
14		1
14		1
14		1
14		1
14		1
14		0
14		0
14		0
16		1
16		1
16		1
16		1
16		1
16		1
16		1
16		1
16		1
16		0
18		1
18		1
18		1
18		1
18		1
18		1
18		1
18		1
18		1
18		1
18		1
18		1
18		1
18		1
18		1
21		1
21		1
21		1
21		1
21		1
21		1
21		1
21		1
21		1
21		1
21		1
21		1
21		1
21		1
21		1
23		1
23		1
23		1
23		1
23		1
23		1
23		1
23		1
23		1
23		1
23		1
25		1
25		1
25		1
25		1
25		1
25		1
25		1
25		1
25		1
25		1
25		1
25		1
25		1
25		1
25		1
28		1
28		1
28		1
28		1
28		1
28		1
28		1
30		1
30		1
7			0
7			0
9			0
9			0
11			1
11			1
11			1
11			1
11			1
11			0
14			1
14			1
14			1
14			1
14			1
14			1
14			0
14			0
14			0
14			0
16			1
16			1
16			1
16			1
16			1
16			0
16			0
16			0
18			1
18			1
18			1
18			1
18			1
18			1
18			1
18			1
18			1
18			1
21			1
21			1
21			1
21			1
21			1
21			1
21			1
21			1
25			1
25			1
25			1
25			1
25			1
28			1
28			1
28			1
28			1
28			1
28			1
28			1
30			1
30			1
30			1
32			1
32			1
32			1
32			1
32			1
32			1
32			1
32			1
35			1
35			1
35			1
35			1
35			1
35			1
35			1
35			1
35			1
35			1
37			1
37			1
37			1
37			1
37			1
37			1
37			1
37			1
37			1
37			1
37			1
37			1
39			1
39			1
39			1
39			1
39			1
39			1
39			1
42			1
42			1
42			1
42			1
42			1
42			1
42			1
42			1
44			1
44			1
44			1
44			1
44			1
44			1
46			1
46			1
46			1
46			1
46			1
49			1
49			1
49			1
3				0
3				0
3				0
3				0
3				0
9				1
9				0
9				0
9				0
9				0
11				1
11				1
11				1
11				1
11				1
11				1
11				1
11				1
11				1
11				1
11				0
11				0
14				1
14				1
14				1
14				1
14				1
14				1
14				1
14				1
16				1
16				1
16				1
16				1
16				1
16				1
16				0
16				0
16				0
18				1
18				1
18				1
18				1
18				1
18				1
18				1
18				1
18				1
18				1
21				1
21				1
21				1
21				1
21				1
21				1
21				1
21				1
21				1
21				1
21				1
21				1
21				1
21				1
21				1
23				1
23				1
23				1
23				1
23				1
23				1
23				1
23				1
23				1
23				1
23				1
25				1
25				1
25				1
25				1
25				1
25				1
25				1
28				1
28				1
28				1
28				1
28				1
28				1
28				1
28				1
28				1
28				1
28				1
28				1
28				1
30				1
30				1
32				1
32				1
32				1
32				1
32				1
32				1
32				1
32				1
32				1
32				1
32				1
35				1
35				1
35				1
35				1
35				1
35				1
35				1
35				1
37				1
37				1
37				1
39				1
