# Supplementary material for: Germline loss in C. elegans enhances longevity by disrupting adhesion between niche and stem cells
Source: EMBO J. 2024 Jul 25;43(18):9. doi: 10.1038/s44318-024-00185-3 (PMC11405865; doi:10.1038/s44318-024-00185-3)
Supplement: Supplementary file 9 — Source data Fig. 4 [file 44318_2024_185_MOESM9_ESM.zip › 4C/Fig 4C survival curve replicate 2.csv]

Days	WT luc2i	WT hmp-2i	glp-1 luc2i	glp-1 hmp-2i
5	0
5	0
5	0
5	0
5	0
5	0
5	0
5	0
5	0
5	0
5	0
7	0
7	0
7	0
9	0
9	0
9	0
9	0
9	0
9	0
9	0
12	1
12	1
12	1
12	1
12	1
12	0
12	0
12	0
12	0
14	1
14	1
14	1
14	1
14	1
14	1
14	1
14	1
14	1
17	1
17	1
17	1
17	1
17	1
17	1
17	1
17	1
17	1
17	1
17	1
17	1
17	1
17	1
17	1
17	1
17	1
17	0
19	1
19	1
19	1
19	1
19	1
19	1
19	1
19	1
19	1
19	1
19	1
21	1
21	1
21	1
21	1
21	1
21	1
21	1
21	1
21	1
21	1
21	1
24	1
24	1
24	1
24	1
24	1
24	1
24	1
24	1
24	1
24	1
24	1
24	1
24	1
24	1
24	1
24	1
26	1
26	1
26	1
26	1
26	1
26	1
26	1
26	1
26	1
26	1
28	1
28	1
28	1
28	1
28	1
28	1
28	1
28	1
28	1
31	1
31	1
31	1
31	1
31	1
33	1
3		0
3		0
5		0
5		0
5		0
5		0
5		0
5		0
5		0
5		0
7		0
7		0
7		0
7		0
7		0
7		0
7		0
7		0
7		0
7		0
9		1
9		0
9		0
9		0
9		0
12		1
12		1
12		1
12		1
12		1
12		0
12		0
12		0
14		1
14		1
14		1
14		1
14		1
14		1
14		1
14		1
14		1
14		1
17		1
17		1
17		1
17		1
17		1
17		1
17		1
17		1
17		1
17		1
17		1
17		1
17		1
17		1
17		1
17		1
17		1
19		1
19		1
19		1
19		1
19		1
19		1
19		1
19		1
19		1
19		1
19		1
19		1
19		1
19		1
19		1
19		0
19		0
19		0
19		0
19		0
19		0
19		0
19		0
19		0
19		0
19		0
21		1
21		1
21		1
21		1
21		1
24		1
24		1
24		1
24		1
24		1
24		1
24		1
24		1
24		1
26		1
26		1
26		1
26		1
28		1
28		1
28		1
28		1
28		1
28		1
28		1
28		1
28		1
28		1
28		1
31		1
31		1
31		1
33		1
35		1
5			0
9			0
9			0
9			0
9			0
9			0
12			1
12			1
12			1
12			1
12			1
12			1
12			1
12			1
12			1
12			1
12			0
12			0
14			1
14			1
14			1
14			1
14			1
14			1
17			1
17			1
17			1
17			1
17			1
17			1
17			1
17			0
19			1
19			1
19			1
19			1
19			0
21			1
21			1
21			1
21			1
21			1
24			1
24			1
24			1
24			1
24			1
24			1
24			1
24			1
26			1
26			1
26			1
28			1
28			1
28			1
28			1
28			1
28			1
28			1
28			1
28			1
31			1
31			1
31			1
31			1
31			1
31			1
31			1
31			1
31			1
31			1
33			1
33			1
33			1
33			1
33			1
33			1
33			1
33			1
33			1
35			1
35			1
35			1
35			1
35			1
35			1
35			1
35			1
38			1
38			1
38			1
38			1
38			1
38			1
38			1
38			1
38			1
38			1
40			1
40			1
40			1
40			1
40			1
40			1
40			1
42			1
42			1
42			1
42			1
42			1
42			1
42			1
42			1
45			1
45			1
47			1
47			1
49			1
49			1
7				0
7				0
7				0
9				0
9				0
9				0
9				0
9				0
9				0
9				0
9				0
12				1
12				1
12				1
12				1
12				1
12				1
12				1
12				0
12				0
12				0
14				1
14				1
14				1
14				1
14				1
14				1
14				1
14				1
14				1
14				1
14				1
14				1
14				1
14				1
14				0
17				1
17				1
17				1
17				1
17				1
17				1
17				1
17				1
17				1
17				1
17				1
17				1
17				1
17				1
19				1
19				1
19				1
19				1
19				1
19				1
19				1
19				1
19				1
19				1
21				1
21				1
21				1
21				1
21				1
21				1
21				1
21				1
21				1
21				1
24				1
24				1
24				1
24				1
24				1
24				1
24				1
24				1
24				1
24				1
26				1
26				1
26				1
28				1
28				1
28				1
28				1
28				1
28				1
28				1
28				1
28				1
28				1
28				1
28				1
31				1
31				1
31				1
31				1
31				1
31				1
31				1
31				1
33				1
33				1
33				1
33				1
33				1
33				1
35				1
35				1
35				1
35				1
38				1
38				1
38				1
40				1
42				1
42				1
45				1
