# Supplementary material for: Germline loss in C. elegans enhances longevity by disrupting adhesion between niche and stem cells
Source: EMBO J. 2024 Jul 25;43(18):9. doi: 10.1038/s44318-024-00185-3 (PMC11405865; doi:10.1038/s44318-024-00185-3)
Supplement: Supplementary file 9 — Source data Fig. 4 [file 44318_2024_185_MOESM9_ESM.zip › 4D/Fig 4D qPCR.xlsx]

## Sheet: Sheet1
Figure Panel	Relative mRNA levels
	Sample		Replicate 1	Replicate 2	Replicate 3	Replicate 4	Replicate 5	Mean	S.D.	P value (Calculated from dCt)	Ctrl. in statistics test	Statistics test
4D	daf-36	WT; luc2 RNAi	1	1	1	1	1	1	0
		WT; hmp-2 RNAi	1.244	1.098	1.14	0.905	1.425	1.162	0.1914	0.13	WT; luc2 RNAi	Paired t-test (by dCt)
		glp-1; luc2 RNAi	12.509	19.363	13.794	18.262	14.97	15.78	2.928	<0.001	WT; luc2 RNAi	Paired t-test (by dCt)
		glp-1; hmp-2 RNAi	5.688	6.545	5.065	6.18	6.255	5.947	0.5813	<0.001	glp-1; luc2 RNAi	Paired t-test (by dCt)
	lipl-4	WT; luc2 RNAi	1	1	1	1	1	1	0
		WT; hmp-2 RNAi	1.216	1.013	1.359	0.897	1.26	1.149	0.189	0.171	WT; luc2 RNAi	Paired t-test (by dCt)
		glp-1; luc2 RNAi	90.717	65.225	47.72	62.24	22.8	57.74	24.92	<0.001	WT; luc2 RNAi	Paired t-test (by dCt)
		glp-1; hmp-2 RNAi	29.877	20.922	16.586	21.709	8.671	19.55	7.751	<0.001	glp-1; luc2 RNAi	Paired t-test (by dCt)
	dod-8	WT; luc2 RNAi	1	1	1	1	1	1	0
		WT; hmp-2 RNAi	0.902	1.257	1.062	0.782	1.007	1.002	0.1782	0.894	WT; luc2 RNAi	Paired t-test (by dCt)
		glp-1; luc2 RNAi	53.732	90.901	30.932	31.997	22.978	46.11	27.52	<0.001	WT; luc2 RNAi	Paired t-test (by dCt)
		glp-1; hmp-2 RNAi	19.342	21.558	15.156	12.12	8.932	15.42	5.151	0.001	glp-1; luc2 RNAi	Paired t-test (by dCt)
	sod-3	WT; luc2 RNAi	1	1	1	1	1	1	0
		WT; hmp-2 RNAi	0.783	1.097	1.359	0.997	1.032	1.054	0.2074	0.719	WT; luc2 RNAi	Paired t-test (by dCt)
		glp-1; luc2 RNAi	73.338	84.245	47.759	60.72	52.685	63.75	14.99	0.009	WT; luc2 RNAi	Paired t-test (by dCt)
		glp-1; hmp-2 RNAi	42.898	29.249	16.602	25.113	20.708	26.91	10.11	0.001	glp-1; luc2 RNAi	Paired t-test (by dCt)
