# Supplementary material for: Germline loss in C. elegans enhances longevity by disrupting adhesion between niche and stem cells
Source: EMBO J. 2024 Jul 25;43(18):9. doi: 10.1038/s44318-024-00185-3 (PMC11405865; doi:10.1038/s44318-024-00185-3)
Supplement: Supplementary file 9 — Source data Fig. 4 [file 44318_2024_185_MOESM9_ESM.zip › Numerical data summary in Fig. 4.xlsx]

## Sheet: Sheet1
Lifespan assays
Figure panel	Strain & Treatment	1st				Mantel-Cox test	1st				Mean Max (days)	SD of Max (days)	Mean Med (days)	SD of Med (days)
		Max (days)	Mean ± SEM (days)	med. Survival	# Worms		WT luc-2 RNAi	WT hmp-2 RNAi	glp-1 luc-2 RNAi	glp-1 hmp-2 RNAi
4C	WT luc-2 RNAi	32	20.46±5.38	21	84/120	WT luc-2 RNAi	na				32	1	21.3333	0.57735
	WT hmp-2 RNAi	30	19.81±5.23	21	94/120	WT hmp-2 RNAi	0.3335	na			33	2.64575	20.6667	1.52753
	glp-1 luc-2 RNAi	49	28.05±9.73	32	108/120	glp-1 luc-2 RNAi	< 0.0001	< 0.0001	na		47.6667	2.3094	30.6667	1.52753
	glp-1 hmp-2 RNAi	39	23.27±7.70	23	106/120	glp-1 hmp-2 RNAi	0.0004	< 0.0001	< 0.0001	na	40	4.58258	22	1
	Strain & Treatment	2nd				Mantel-Cox test	2nd				% Change in Max	WT luc-2i	WT hmp-2 RNAi	glp-1 luc-2i	glp-1 hmp-2 RNAi
		Max (days)	Mean ± SEM (days)	med. Survival	# Worms		WT luc-2 RNAi	WT hmp-2 RNAi	glp-1 luc-2 RNAi	glp-1 hmp-2 RNAi
	WT luc-2 RNAi	33	21.27±5.32	21	94/120	WT luc-2 RNAi	na				WT luc-2 RNAi	na	-3.0303	-32.8671	-20
	WT hmp-2 RNAi	35	20.45±5.78	19	82/120	WT hmp-2 RNAi	0.8333	na			WT hmp-2 RNAi	3.125	na	-30.7692	-17.5
	glp-1 luc-2 RNAi	49	25.76±8.63	31	110/120	glp-1 luc-2 RNAi	< 0.0001	< 0.0001	na		glp-1 luc-2 RNAi	48.9583	44.4444	na	19.1667
	glp-1 hmp-2 RNAi	45	22.50±7.32	21	105/120	glp-1 hmp-2 RNAi	0.0042	0.0152	< 0.0001	na	glp-1 hmp-2 RNAi	25	21.2121	-16.0839	na
	Strain & Treatment	3rd				Mantel-Cox test	3rd				% Change in Med	WT luc-2i	WT hmp-2 RNAi	glp-1 luc-2i	glp-1 hmp-2 RNAi
		Max (days)	Mean ± SEM (days)	med. Survival	# Worms		WT luc-2 RNAi	WT hmp-2 RNAi	glp-1 luc-2 RNAi	glp-1 hmp-2 RNAi
	WT luc-2 RNAi	31	21.18±5.15	22	91/120	WT luc-2 RNAi	na				WT luc-2 RNAi	na	3.22581	-30.4348	-3.0303
	WT hmp-2 RNAi	34	21.84±5.56	22	99/120	WT hmp-2 RNAi	0.2546	na			WT hmp-2 RNAi	-3.125	na	-32.6087	-6.06061
	glp-1 luc-2 RNAi	45	24.48±6.69	29	100/120	glp-1 luc-2 RNAi	< 0.0001	< 0.0001	na		glp-1 luc-2 RNAi	43.75	48.3871	na	39.3939
	glp-1 hmp-2 RNAi	36	21.83±6.15	22	106/120	glp-1 hmp-2 RNAi	0.0962	0.4565	< 0.0001	na	glp-1 hmp-2 RNAi	3.125	6.45161	-28.2609	na
Other assays
Figure Panel	Relative numbers of GFP::HMP-2 puncta per μm2
	Sample	Mean	S.D.	Sample Size (N)	P value	Ctrl. in statistics test	Statistics test
4A	WT	1	0.1691	47
	glp-1	0.623	0.251	24	<0.001	WT	Unpaired t-test
Figure Panel	Relative mRNA levels
	Sample		Replicate 1	Replicate 2	Replicate 3	Replicate 4	Replicate 5	Mean	S.D.	P value (Calculated from dCt)	Ctrl. in statistics test	Statistics test
4D	daf-36	WT; luc2 RNAi	1	1	1	1	1	1	0
		WT; hmp-2 RNAi	1.244	1.098	1.14	0.905	1.425	1.162	0.1914	0.13	WT; luc2 RNAi	Paired t-test (by dCt)
		glp-1; luc2 RNAi	12.509	19.363	13.794	18.262	14.97	15.78	2.928	<0.001	WT; luc2 RNAi	Paired t-test (by dCt)
		glp-1; hmp-2 RNAi	5.688	6.545	5.065	6.18	6.255	5.947	0.5813	<0.001	glp-1; luc2 RNAi	Paired t-test (by dCt)
	lipl-4	WT; luc2 RNAi	1	1	1	1	1	1	0
		WT; hmp-2 RNAi	1.216	1.013	1.359	0.897	1.26	1.149	0.189	0.171	WT; luc2 RNAi	Paired t-test (by dCt)
		glp-1; luc2 RNAi	90.717	65.225	47.72	62.24	22.8	57.74	24.92	<0.001	WT; luc2 RNAi	Paired t-test (by dCt)
		glp-1; hmp-2 RNAi	29.877	20.922	16.586	21.709	8.671	19.55	7.751	<0.001	glp-1; luc2 RNAi	Paired t-test (by dCt)
	dod-8	WT; luc2 RNAi	1	1	1	1	1	1	0
		WT; hmp-2 RNAi	0.902	1.257	1.062	0.782	1.007	1.002	0.1782	0.894	WT; luc2 RNAi	Paired t-test (by dCt)
		glp-1; luc2 RNAi	53.732	90.901	30.932	31.997	22.978	46.11	27.52	<0.001	WT; luc2 RNAi	Paired t-test (by dCt)
		glp-1; hmp-2 RNAi	19.342	21.558	15.156	12.12	8.932	15.42	5.151	0.001	glp-1; luc2 RNAi	Paired t-test (by dCt)
	sod-3	WT; luc2 RNAi	1	1	1	1	1	1	0
		WT; hmp-2 RNAi	0.783	1.097	1.359	0.997	1.032	1.054	0.2074	0.719	WT; luc2 RNAi	Paired t-test (by dCt)
		glp-1; luc2 RNAi	73.338	84.245	47.759	60.72	52.685	63.75	14.99	0.009	WT; luc2 RNAi	Paired t-test (by dCt)
		glp-1; hmp-2 RNAi	42.898	29.249	16.602	25.113	20.708	26.91	10.11	0.001	glp-1; luc2 RNAi	Paired t-test (by dCt)
