# Supplementary material for: Germline loss in C. elegans enhances longevity by disrupting adhesion between niche and stem cells
Source: EMBO J. 2024 Jul 25;43(18):9. doi: 10.1038/s44318-024-00185-3 (PMC11405865; doi:10.1038/s44318-024-00185-3)
Supplement: Supplementary file 9 — Source data Fig. 4 [file 44318_2024_185_MOESM9_ESM.zip › 4A/Fig 4A Quantification of HMP-2 puncta.xlsx]

## Sheet: Sheet1
Figure Panel	Relative numbers of GFP::HMP-2 puncta per μm2
	Sample	Mean	S.D.	Sample Size (N)	P value	Ctrl. in statistics test	Statistics test
4A	WT	1	0.1691	47
	glp-1	0.623	0.251	24	<0.001	WT	Unpaired t-test
