# Supplementary material for: Germline loss in C. elegans enhances longevity by disrupting adhesion between niche and stem cells
Source: EMBO J. 2024 Jul 25;43(18):9. doi: 10.1038/s44318-024-00185-3 (PMC11405865; doi:10.1038/s44318-024-00185-3)
Supplement: Supplementary file 10 — Source data Fig. 5 [file 44318_2024_185_MOESM10_ESM.zip]

Archive with 25 entries (19 files):
- 5B/
- 5B/Fig 5B qPCR of tig-2 in DTC.xlsx
- 5C/
- 5C/Fig 5C qPCR.xlsx
- 5D/
- 5D/Fig 5D survival curve replicate 1.csv
- 5D/Fig 5D survival curve replicate 2.csv
- 5D/Fig 5D survival curve replicate 3.csv
- 5E/
- 5E/Fig 5E survival curve replicate 1.csv
- 5E/Fig 5E survival curve replicate 2.csv
- 5E/Fig 5E survival curve replicate 3.csv
- 5F/
- 5F/Fig 5F daf-16 daf-36 tig-2 OE survival curve replicate 1.csv
- 5F/Fig 5F daf-16 daf-36 tig-2 OE survival curve replicate 2.csv
- 5F/Fig 5F daf-16 daf-36 tig-2 OE survival curve replicate 3.csv
- 5F/Fig 5F glp-1 tig-2 OE survival curve replicate 1.csv
- 5F/Fig 5F glp-1 tig-2 OE survival curve replicate 2.csv
- 5F/Fig 5F glp-1 tig-2 OE survival curve replicate 3.csv
- 5F/Fig 5F WT tig-2 OE survival curve replicate 1.csv
- 5F/Fig 5F WT tig-2 OE survival curve replicate 2.csv
- 5F/Fig 5F WT tig-2 OE survival curve replicate 3.csv
- Numerical data summary in Fig. 5.xlsx
- 5A/
- 5A/Fig 5A luciferase assay.xlsx
