# Supplementary material for: Germline loss in C. elegans enhances longevity by disrupting adhesion between niche and stem cells
Source: EMBO J. 2024 Jul 25;43(18):9. doi: 10.1038/s44318-024-00185-3 (PMC11405865; doi:10.1038/s44318-024-00185-3)
Supplement: Supplementary file 10 — Source data Fig. 5 [file 44318_2024_185_MOESM10_ESM.zip › 5B/Fig 5B qPCR of tig-2 in DTC.xlsx]

## Sheet: Sheet1
Figure Panel	Relative tig-2 levels in DTCs
	Sample	Replicate 1	Replicate 2	Replicate 3	Replicate 4	Replicate 5	Replicate 6	Replicate 7	Replicate 8	Replicate 9	Mean	S.D.	P value (Calculated from dCt)	Ctrl. in statistics test	Statistics test
5B	WT; luc2 RNAi	2.7594	0.197479	0.0431242							1	1.526
	WT; pqm-1 RNAi	0.0020067	0.127185	0.00115966	0.116054						0.0616	0.06945	0.154	WT; luc2 RNAi	Unpaired t-test (by dCt)
	WT; elt-3 RNAi	0.992814	9.64582	1.24178	0.030036						2.978	4.476	0.594	WT; luc2 RNAi	Unpaired t-test (by dCt)
	glp-1; luc2 RNAi	0.796294	893.854	61.3012	4995.22	5042.78	10.9888	16.3466	813.029	3.7056	1315	2129	0.016	WT; luc2 RNAi	Unpaired t-test (by dCt)
	glp-1; pqm-1 RNAi	1.88326	1.41038	181.139	0.0365378	2.45934	201.865	0.00187439			55.54	93.08	0.042	glp-1; luc2 RNAi	Unpaired t-test (by dCt)
	glp-1; elt-3 RNAi	0.334747	0.031193	37.2261	0.954903	3.15416	0.00789689				6.952	14.88	0.007	glp-1; luc2 RNAi	Unpaired t-test (by dCt)
