# Supplementary material for: Germline loss in C. elegans enhances longevity by disrupting adhesion between niche and stem cells
Source: EMBO J. 2024 Jul 25;43(18):9. doi: 10.1038/s44318-024-00185-3 (PMC11405865; doi:10.1038/s44318-024-00185-3)
Supplement: Supplementary file 10 — Source data Fig. 5 [file 44318_2024_185_MOESM10_ESM.zip › 5C/Fig 5C qPCR.xlsx]

## Sheet: Sheet1
Figure Panel	Relative mRNA levels
	Sample		Replicate 1	Replicate 2	Replicate 3	Replicate 4	Replicate 5	Mean	S.D.	P value (Calculated from dCt)	Ctrl. in statistics test	Statistics test
5C	daf-36	WT; luc2 RNAi	1	1	1	1	1	1	0
		WT; tig-2 RNAi	0.831	0.897	1.885	1.329	1.122	1.213	0.424	0.505	WT; luc2 RNAi	Unpaired t-test (by dCt)
		glp-1; luc2 RNAi	11.207	23.94	33.819	30.078	18.149	23.44	9.079	<0.001	WT; luc2 RNAi	Unpaired t-test (by dCt)
		glp-1; tig-2 RNAi	5.125	10.911	10.464	14.469	7.233	9.64	3.598	0.001	glp-1; luc2 RNAi	Unpaired t-test (by dCt)
	lipl-4	WT; luc2 RNAi	1	1	1	1	1	1	0
		WT; tig-2 RNAi	0.56	1.214	2.478	1.044	0.718	1.203	0.7582	0.893	WT; luc2 RNAi	Unpaired t-test (by dCt)
		glp-1; luc2 RNAi	30.988	66.285	97.142	39.615	57.58	58.32	25.83	<0.001	WT; luc2 RNAi	Unpaired t-test (by dCt)
		glp-1; tig-2 RNAi	16.489	23.262	43.927	12.953		24.16	13.86	0.033	glp-1; luc2 RNAi	Unpaired t-test (by dCt)
	dod-8	WT; luc2 RNAi	1	1	1	1	1	1	0
		WT; tig-2 RNAi	1.042	0.831	1.455	0.792	1.581	1.14	0.3605	0.675	WT; luc2 RNAi	Unpaired t-test (by dCt)
		glp-1; luc2 RNAi	36.123	31.682	59.389	21.128	80.577	45.78	23.96	<0.001	WT; luc2 RNAi	Unpaired t-test (by dCt)
		glp-1; tig-2 RNAi	6.769	11.599	16.891	7.936	31.366	14.91	10.01	0.016	glp-1; luc2 RNAi	Unpaired t-test (by dCt)
	sod-3	WT; luc2 RNAi	1	1	1	1	1	1	0
		WT; tig-2 RNAi	1.228	0.649	2.094	2.508	0.749	1.446	0.8241	0.45	WT; luc2 RNAi	Unpaired t-test (by dCt)
		glp-1; luc2 RNAi	39.169	30.97	76.337	48.188	19.46	42.82	21.52	<0.001	WT; luc2 RNAi	Unpaired t-test (by dCt)
		glp-1; tig-2 RNAi	11.654	14.751	25.419	28.442	11.594	18.37	7.988	0.001	glp-1; luc2 RNAi	Unpaired t-test (by dCt)
