# Supplementary material for: Germline loss in C. elegans enhances longevity by disrupting adhesion between niche and stem cells
Source: EMBO J. 2024 Jul 25;43(18):9. doi: 10.1038/s44318-024-00185-3 (PMC11405865; doi:10.1038/s44318-024-00185-3)
Supplement: Supplementary file 10 — Source data Fig. 5 [file 44318_2024_185_MOESM10_ESM.zip › 5D/Fig 5D survival curve replicate 1.csv]

days	WT luc-2i	WT tig-2i	glp-1 luc-2i	glp-1 tig-2i
3	0
3	0
3	0
3	0
3	0
5	0
5	0
5	0
5	0
5	0
5	0
5	0
5	0
5	0
5	0
5	0
5	0
5	0
5	0
5	0
7	0
7	0
7	0
7	0
9	1
9	0
9	0
11	1
11	1
11	1
13	1
13	1
13	1
13	1
13	1
13	1
13	1
15	1
15	1
15	1
15	1
15	1
15	1
15	1
15	1
15	1
15	1
15	1
18	1
18	1
18	1
18	1
18	1
18	1
18	1
18	1
18	1
18	1
20	1
20	1
20	1
20	1
20	1
20	1
20	1
20	1
20	1
20	1
20	1
20	1
20	1
20	1
20	1
22	1
22	1
22	1
22	1
22	1
22	1
22	1
22	0
22	0
25	1
25	1
25	1
25	1
25	1
25	1
25	1
25	1
25	1
25	1
25	1
25	1
25	1
25	1
27	1
27	1
27	1
27	1
27	1
27	1
27	1
27	1
27	1
27	1
27	1
30	1
30	1
30	1
30	1
30	1
30	1
30	1
33	1
33	1
33	1
33	1
33	1
36	1
3		0
3		0
3		0
3		0
3		0
3		0
3		0
3		0
3		0
3		0
3		0
3		0
3		0
3		0
3		0
3		0
5		0
5		0
5		0
5		0
5		0
5		0
5		0
5		0
5		0
5		0
5		0
5		0
5		0
7		0
7		0
7		0
7		0
7		0
9		0
9		0
13		1
13		1
13		1
13		1
13		1
13		1
13		1
15		1
15		1
15		1
15		1
15		1
15		1
15		1
15		1
15		1
15		1
15		0
18		1
18		1
18		1
18		1
18		1
18		1
18		1
18		1
18		1
18		1
18		1
18		1
20		1
20		1
20		1
20		1
20		1
20		1
20		1
20		1
20		1
20		1
20		1
20		1
20		1
20		1
22		1
22		1
22		1
22		1
22		1
22		1
22		1
25		1
25		1
25		1
25		1
25		1
25		1
25		1
25		1
25		1
25		1
25		1
27		1
27		1
27		1
27		1
27		1
27		1
27		1
27		1
27		1
27		1
30		1
30		1
30		1
30		1
30		1
30		1
30		1
33		1
33		1
33		1
33		1
36		1
3			0
3			0
3			0
3			0
5			0
5			0
5			0
7			0
7			0
9			0
9			0
11			1
11			1
11			1
11			1
11			1
13			1
13			1
13			1
13			1
13			1
13			1
13			0
15			1
15			1
15			1
15			1
15			1
15			1
15			1
15			1
15			1
15			1
15			1
15			1
15			0
15			0
15			0
18			1
18			1
18			1
18			1
18			1
18			1
18			1
18			1
18			1
18			1
18			1
18			1
18			1
18			1
18			1
20			1
20			1
20			1
20			1
20			1
20			1
20			0
20			0
22			1
22			1
25			1
25			1
25			1
25			1
25			1
27			1
27			1
27			1
27			1
30			1
30			1
30			1
30			1
30			1
30			1
30			1
33			1
33			1
33			1
33			1
33			1
33			1
33			1
33			1
33			0
36			1
36			1
36			1
36			1
36			1
36			1
36			1
36			1
39			1
39			1
39			1
39			1
39			1
39			1
39			1
39			1
39			1
39			1
41			1
41			1
41			1
41			1
41			1
43			1
43			1
43			1
43			1
43			1
43			1
46			1
46			1
46			1
3				0
3				0
3				0
3				0
3				0
3				0
3				0
3				0
3				0
3				0
3				0
3				0
5				1
5				0
5				0
7				1
7				0
9				1
11				1
11				1
11				1
11				1
11				1
11				1
11				1
11				1
11				0
13				1
13				1
13				1
13				1
13				1
13				1
13				1
13				1
15				1
15				1
15				1
15				1
15				1
15				1
15				1
15				1
15				1
15				1
15				1
15				1
15				0
15				0
18				1
18				1
18				1
18				1
18				1
18				1
18				1
18				1
20				1
20				1
20				1
20				1
20				1
20				1
20				1
20				1
22				1
22				1
22				1
22				1
22				1
22				1
25				1
25				1
25				1
25				1
25				1
25				1
25				1
27				1
27				1
27				1
27				1
27				1
27				1
27				1
27				1
27				1
30				1
30				1
30				1
30				1
30				1
30				1
30				1
30				1
30				1
33				1
33				1
33				1
33				1
33				1
33				1
33				1
33				1
36				1
36				1
36				1
36				1
36				1
39				1
39				1
39				1
39				1
39				1
41				1
41				1
41				1
43				1
46				1
53				1
