# Supplementary material for: Germline loss in C. elegans enhances longevity by disrupting adhesion between niche and stem cells
Source: EMBO J. 2024 Jul 25;43(18):9. doi: 10.1038/s44318-024-00185-3 (PMC11405865; doi:10.1038/s44318-024-00185-3)
Supplement: Supplementary file 10 — Source data Fig. 5 [file 44318_2024_185_MOESM10_ESM.zip › 5D/Fig 5D survival curve replicate 2.csv]

days	WT luc-2i	WT tig-2i	glp-1 luc-2i	glp-1 tig-2i
5	0
5	0
10	0
13	1
13	1
13	1
13	1
13	1
13	1
13	1
13	1
13	1
13	0
13	0
15	1
15	1
15	1
15	1
15	1
15	0
17	1
17	1
17	1
17	1
20	1
20	1
20	1
20	1
20	1
20	1
20	1
20	1
20	1
20	1
20	1
20	1
20	1
22	1
22	1
22	1
22	1
22	1
22	1
22	1
22	1
22	1
22	1
22	1
25	1
25	1
25	1
25	1
25	1
25	1
25	1
25	1
25	1
25	1
25	1
25	1
25	1
25	1
25	1
27	1
27	1
27	1
27	1
27	1
27	1
27	1
27	1
27	1
27	1
27	1
27	1
27	1
27	1
27	1
27	1
27	1
27	1
27	1
29	1
29	1
29	1
29	1
29	1
29	1
29	1
29	1
29	1
29	1
29	1
29	1
29	1
29	1
29	1
29	1
29	1
31	1
31	1
31	1
31	1
31	1
31	1
31	1
31	1
34	1
34	1
34	1
34	1
34	1
34	1
36	1
36	1
36	1
36	1
36	1
36	1
36	1
3		0
3		0
3		0
3		0
3		0
7		0
10		1
13		1
13		1
13		1
13		1
13		1
15		1
15		1
15		1
15		1
15		1
17		1
17		1
17		1
17		1
17		1
17		1
17		1
17		1
17		1
17		1
17		1
17		0
20		1
20		1
20		1
20		1
20		1
20		1
20		1
20		1
20		1
20		1
20		1
20		1
20		1
20		1
20		1
22		1
22		1
22		1
22		1
22		1
22		1
22		1
22		1
22		1
22		1
22		1
22		1
22		1
22		1
25		1
25		1
25		1
25		1
25		1
25		1
25		1
25		1
25		1
25		1
25		1
25		1
25		1
25		1
27		1
27		1
27		1
27		1
27		1
27		1
27		1
27		1
27		1
27		1
27		1
27		1
27		1
27		1
27		1
29		1
29		1
29		1
29		1
29		1
29		1
29		1
29		1
29		1
29		1
29		1
29		1
29		1
29		1
29		1
29		1
31		1
31		1
31		1
31		1
31		1
31		1
31		1
31		0
34		1
34		1
36		1
36		1
36		1
36		1
38		1
7			0
7			0
9			0
10			1
10			1
10			0
13			1
13			1
13			1
13			1
13			1
13			1
13			1
13			0
15			1
15			1
15			1
15			1
15			1
15			1
17			1
17			1
17			1
17			1
17			1
17			1
20			1
20			1
20			1
20			1
20			1
20			1
20			1
20			1
20			1
20			1
20			1
20			1
22			1
22			1
22			1
22			1
22			1
25			1
25			1
25			1
25			1
25			1
25			1
27			1
27			1
27			1
27			1
27			1
27			1
27			1
27			1
27			1
27			1
29			1
29			1
29			1
29			1
29			1
29			1
29			1
29			1
29			1
29			1
31			1
31			1
31			1
31			1
31			1
31			1
31			1
31			1
31			1
34			1
34			1
34			1
34			1
34			1
34			1
34			1
34			1
34			1
36			1
36			1
36			1
36			1
36			1
36			1
36			1
36			1
36			1
36			1
38			1
38			1
38			1
38			1
38			1
38			1
38			1
38			1
38			1
41			1
41			1
41			1
41			1
41			1
41			1
41			1
41			1
41			1
43			1
43			1
43			1
45			1
45			1
5				0
7				0
7				0
10				1
10				1
10				1
13				1
13				1
13				1
13				1
13				1
13				1
13				1
13				1
13				1
13				1
13				1
13				1
15				1
15				1
15				1
15				1
15				1
15				1
15				1
15				1
15				1
15				1
15				1
15				1
15				1
15				1
15				1
15				1
15				1
15				1
15				1
15				0
17				1
17				1
17				1
17				1
17				1
17				1
17				1
17				1
17				1
17				1
17				0
17				0
17				0
20				1
20				1
20				1
20				1
20				1
20				1
20				1
20				1
20				1
20				1
20				1
20				1
20				1
20				1
20				1
20				0
22				1
22				1
22				1
22				1
22				1
22				1
22				1
22				1
25				1
25				1
25				1
25				1
25				0
27				1
27				1
27				1
27				1
27				1
27				1
27				1
27				1
27				1
27				1
29				1
29				1
29				1
29				1
29				1
29				1
29				1
29				0
29				0
29				0
29				0
31				1
34				1
34				1
34				1
34				1
34				1
36				1
36				1
36				1
36				1
36				1
36				1
38				1
38				1
38				1
38				1
41				1
41				1
45				1
