# Supplementary material for: Germline loss in C. elegans enhances longevity by disrupting adhesion between niche and stem cells
Source: EMBO J. 2024 Jul 25;43(18):9. doi: 10.1038/s44318-024-00185-3 (PMC11405865; doi:10.1038/s44318-024-00185-3)
Supplement: Supplementary file 10 — Source data Fig. 5 [file 44318_2024_185_MOESM10_ESM.zip › 5E/Fig 5E survival curve replicate 1.csv]

days	tig-2 OE(-) luci	tig-2 OE luci	tig-2 OE hmr-1i
3	0
3	0
3	0
3	0
3	0
5	0
5	0
5	0
5	0
5	0
5	0
5	0
7	0
7	0
7	0
9	0
12	1
12	1
15	1
15	1
15	1
15	1
15	1
15	1
15	1
15	1
15	1
15	1
15	1
17	1
17	1
17	1
17	1
17	1
17	1
17	1
17	1
17	1
17	1
17	1
19	1
19	1
19	1
19	1
19	1
19	1
19	1
19	1
22	1
22	1
22	1
22	1
22	1
22	1
22	1
22	1
22	1
22	1
22	1
22	1
22	1
24	1
24	1
24	1
24	1
24	1
24	1
24	1
24	1
24	1
24	1
26	1
26	1
26	1
26	1
26	1
26	1
26	1
26	1
26	1
26	1
26	1
26	1
26	1
26	1
26	1
29	1
29	1
29	1
29	1
29	1
29	1
29	1
29	1
29	1
29	1
29	1
29	1
29	1
29	1
29	1
29	1
31	1
31	1
31	1
31	1
31	1
31	1
31	1
31	1
31	1
31	1
31	1
33	1
33	1
33	1
33	1
33	1
36	1
38	1
3		0
3		0
3		0
3		0
3		0
3		0
3		0
3		0
3		0
3		0
3		0
3		0
3		0
3		0
3		0
3		0
3		0
3		0
3		0
3		0
3		0
3		0
3		0
3		0
3		0
3		0
3		0
5		0
5		0
5		0
5		0
5		0
5		0
5		0
5		0
5		0
5		0
5		0
5		0
5		0
5		0
7		0
7		0
7		0
7		0
7		0
12		1
12		1
12		0
12		0
15		1
15		1
15		1
15		0
15		0
17		1
17		1
17		1
17		1
17		1
19		1
19		1
19		1
22		1
22		1
22		1
24		1
24		1
24		1
24		1
24		1
24		1
24		1
24		1
24		1
24		1
24		1
24		1
24		1
26		1
26		1
26		1
26		1
26		1
26		1
26		1
26		1
26		1
26		1
26		1
29		1
29		1
29		1
29		1
29		1
29		1
29		1
29		1
31		1
31		1
31		1
31		1
31		1
31		1
31		1
31		1
31		1
31		1
31		1
31		1
31		1
33		1
33		1
33		1
33		1
33		1
33		1
36		1
36		1
40		1
3			0
3			0
3			0
3			0
3			0
3			0
3			0
3			0
3			0
3			0
5			0
5			0
5			0
5			0
5			0
5			0
5			0
5			0
5			0
5			0
5			0
7			0
7			0
7			0
7			0
7			0
7			0
7			0
7			0
7			0
7			0
9			1
9			0
12			1
12			1
12			1
12			0
12			0
15			1
15			1
15			1
15			1
15			1
15			0
17			1
17			1
17			1
17			1
17			0
19			1
19			1
19			1
19			1
19			1
19			1
19			1
19			1
19			1
19			0
22			1
22			1
22			1
22			1
22			1
22			1
22			1
22			1
22			1
22			1
24			1
24			1
24			1
24			1
24			1
24			1
24			1
24			1
24			1
24			1
24			1
24			0
26			1
26			1
26			1
26			1
26			1
26			1
26			1
26			1
26			1
26			1
26			1
26			1
29			1
29			1
29			1
29			1
29			1
29			1
29			1
29			0
29			0
31			1
31			1
31			1
31			1
31			1
31			1
31			1
31			1
31			1
31			1
31			1
33			1
33			1
33			1
33			1
33			1
36			1
38			1
