# Supplementary material for: Germline loss in C. elegans enhances longevity by disrupting adhesion between niche and stem cells
Source: EMBO J. 2024 Jul 25;43(18):9. doi: 10.1038/s44318-024-00185-3 (PMC11405865; doi:10.1038/s44318-024-00185-3)
Supplement: Supplementary file 10 — Source data Fig. 5 [file 44318_2024_185_MOESM10_ESM.zip › 5F/Fig 5F daf-16 daf-36 tig-2 OE survival curve replicate 1.csv]

days	daf-36;tig-2 OE(-)	daf-36;tig-2 OE	daf-16;tig-2 OE(-)	daf-16;tig-2 OE
3	0
3	0
3	0
3	0
3	0
3	0
3	0
3	0
3	0
3	0
3	0
3	0
5	0
5	0
5	0
5	0
5	0
5	0
5	0
5	0
5	0
5	0
5	0
5	0
5	0
5	0
5	0
5	0
7	0
7	0
7	0
7	0
7	0
7	0
9	1
9	1
9	0
9	0
9	0
9	0
12	1
12	1
12	1
12	1
12	1
12	1
12	1
12	1
12	0
12	0
12	0
12	0
12	0
12	0
12	0
12	0
12	0
12	0
12	0
12	0
12	0
12	0
14	1
14	1
14	1
14	1
14	1
14	1
14	1
14	1
14	1
14	1
16	1
16	1
16	1
16	1
16	1
16	1
16	1
16	1
16	1
16	1
16	0
16	0
16	0
16	0
19	1
19	1
19	1
19	1
19	1
21	1
21	1
21	1
21	1
21	1
21	1
21	1
21	1
21	1
21	1
23	1
23	1
23	1
23	1
23	1
23	1
23	1
23	1
23	1
26	1
26	1
26	1
26	1
26	1
28	1
28	1
28	1
28	1
30	1
3		0
3		0
3		0
3		0
3		0
3		0
3		0
3		0
3		0
5		0
5		0
5		0
5		0
5		0
5		0
5		0
5		0
5		0
5		0
7		0
7		0
7		0
7		0
7		0
7		0
7		0
7		0
7		0
7		0
9		0
9		0
9		0
12		1
12		0
12		0
12		0
12		0
12		0
12		0
12		0
12		0
12		0
12		0
12		0
14		1
14		1
14		1
14		1
14		1
14		1
14		1
14		1
14		1
14		1
14		1
14		0
14		0
14		0
16		1
16		1
16		1
16		1
16		1
16		1
16		1
16		1
16		1
16		1
16		1
16		1
16		1
16		0
19		1
19		1
19		1
19		1
19		1
19		1
19		1
19		1
19		1
19		1
21		1
21		1
21		1
21		1
21		1
21		1
21		1
21		1
21		1
21		1
21		1
21		1
21		1
21		1
23		1
23		1
23		1
23		1
23		1
23		1
23		1
23		1
23		1
23		1
23		1
23		1
23		1
26		1
26		1
26		1
26		1
26		1
26		1
26		1
28		1
28		1
28		1
30		1
3			0
3			0
5			0
5			0
5			0
5			0
5			0
5			0
5			0
5			0
7			0
9			0
9			0
12			1
12			1
12			1
12			1
12			1
12			1
12			1
12			1
12			1
14			1
14			1
14			1
14			1
14			1
14			1
14			1
14			1
14			1
14			1
14			1
14			1
14			1
14			1
14			1
14			0
14			0
14			0
14			0
14			0
14			0
14			0
14			0
14			0
14			0
16			1
16			1
16			1
16			1
16			1
16			1
16			1
16			1
16			1
16			1
16			1
16			1
16			1
16			1
16			1
16			1
16			1
16			1
16			1
16			1
16			1
16			0
16			0
16			0
16			0
16			0
19			1
19			1
19			1
19			1
19			1
19			1
19			1
19			1
19			1
19			1
19			1
19			1
19			1
19			1
19			1
19			1
21			1
21			1
21			1
21			1
21			1
21			1
21			1
21			1
21			1
21			1
21			1
21			1
21			1
21			1
23			1
23			1
23			1
23			1
23			1
23			1
23			1
26			1
26			1
26			1
26			1
26			1
26			1
28			1
28			1
28			1
30			1
3				0
3				0
5				0
5				0
5				0
5				0
5				0
5				0
5				0
7				0
7				0
7				0
7				0
7				0
9				0
9				0
12				1
12				1
12				1
12				1
12				1
12				1
14				1
14				1
14				1
14				1
14				1
14				1
14				1
14				1
14				1
14				1
14				1
14				1
16				1
16				1
16				1
16				1
16				1
16				1
16				1
16				1
16				1
16				1
16				1
16				1
16				1
16				1
16				1
16				1
16				1
16				1
16				1
19				1
19				1
19				1
19				1
19				1
19				1
19				1
19				1
19				1
19				1
19				1
19				1
19				1
19				1
19				1
19				1
19				1
19				1
19				1
19				1
19				1
21				1
21				1
21				1
21				1
21				1
21				1
21				1
21				1
21				1
21				1
21				1
21				1
21				1
21				1
23				1
23				1
23				1
23				1
23				1
23				1
23				1
23				1
23				1
23				1
23				1
23				1
23				1
26				1
26				1
26				1
26				1
26				1
26				1
26				1
26				1
26				1
26				0
28				1
28				1
28				1
28				1
28				1
28				1
30				1
30				1
30				1
