# Supplementary material for: Germline loss in C. elegans enhances longevity by disrupting adhesion between niche and stem cells
Source: EMBO J. 2024 Jul 25;43(18):9. doi: 10.1038/s44318-024-00185-3 (PMC11405865; doi:10.1038/s44318-024-00185-3)
Supplement: Supplementary file 10 — Source data Fig. 5 [file 44318_2024_185_MOESM10_ESM.zip › 5F/Fig 5F daf-16 daf-36 tig-2 OE survival curve replicate 2.csv]

days	daf-36;tig-2 OE(-)	daf-36;tig-2 OE	daf-16;tig-2 OE(-)	daf-16;tig-2 OE
3	0
3	0
3	0
3	0
3	0
3	0
3	0
3	0
3	0
3	0
5	0
5	0
5	0
5	0
5	0
5	0
5	0
5	0
5	0
5	0
5	0
5	0
7	0
7	0
7	0
9	0
9	0
9	0
9	0
9	0
9	0
12	1
12	1
12	1
12	1
12	1
12	1
12	1
12	1
12	0
12	0
12	0
12	0
12	0
12	0
12	0
12	0
12	0
15	1
15	1
15	1
15	1
15	1
15	1
17	1
17	1
17	1
17	1
17	1
17	1
19	1
19	1
19	1
19	1
19	1
19	1
19	1
19	1
19	1
19	1
22	1
22	1
22	1
22	1
22	1
22	1
22	1
22	1
22	1
22	1
22	1
22	1
22	1
22	1
22	1
22	1
22	1
22	1
22	1
24	1
24	1
24	1
24	1
24	1
24	1
24	1
24	1
24	1
24	1
24	1
26	1
26	1
26	1
26	1
26	1
26	1
26	1
26	1
26	1
26	1
26	1
26	1
26	1
26	1
29	1
29	1
29	1
29	1
29	1
29	1
3		0
3		0
3		0
3		0
3		0
3		0
3		0
3		0
3		0
3		0
5		0
5		0
5		0
5		0
5		0
5		0
5		0
5		0
5		0
5		0
5		0
5		0
5		0
5		0
7		0
7		0
7		0
7		0
7		0
7		0
9		0
12		1
12		1
12		1
12		1
12		0
12		0
15		1
15		1
15		1
15		1
15		1
15		0
17		1
17		1
17		1
17		1
17		1
17		1
17		1
17		1
17		1
19		1
19		1
19		1
19		1
19		1
19		1
19		1
19		1
19		1
19		1
19		1
19		1
22		1
22		1
22		1
22		1
22		1
22		1
22		1
22		1
22		1
22		1
22		1
22		1
22		1
22		1
22		1
22		1
22		1
22		1
22		1
22		1
24		1
24		1
24		1
24		1
24		1
24		1
24		1
24		1
24		1
24		1
24		1
24		1
24		1
24		1
24		1
24		1
26		1
26		1
26		1
26		1
26		1
26		1
26		1
26		1
26		1
26		1
26		1
26		1
26		1
29		1
29		1
29		1
29		1
29		1
29		1
31		1
5			0
5			0
5			0
5			0
7			0
7			0
7			0
7			0
7			0
9			1
9			0
12			1
12			1
12			1
12			1
12			1
12			1
12			1
12			1
12			1
12			1
12			1
12			1
12			1
12			1
12			1
12			1
12			1
12			1
12			1
15			1
15			1
15			1
15			1
15			1
15			1
15			1
15			1
15			1
15			1
15			1
15			1
15			1
15			1
15			1
15			1
15			1
15			1
15			1
15			1
15			0
17			1
17			1
17			1
17			1
17			1
17			1
17			1
17			1
17			1
17			1
17			1
17			1
17			1
17			1
17			1
17			1
17			1
19			1
19			1
19			1
19			1
19			1
19			1
19			1
19			1
19			1
19			1
19			1
19			1
19			1
19			1
19			1
19			1
19			1
19			1
19			1
19			1
19			1
19			1
22			1
22			1
22			1
22			1
22			1
22			1
22			1
22			1
22			1
22			1
22			1
22			1
22			1
22			1
22			1
22			0
22			0
22			0
22			0
24			1
24			1
24			1
24			1
24			1
26			1
26			1
26			1
26			1
29			1
31			1
3				0
3				0
3				0
3				0
5				0
5				0
5				0
5				0
5				0
5				0
7				0
7				0
7				0
9				0
12				1
12				1
12				1
12				1
12				1
12				1
12				1
12				1
12				1
12				1
12				1
12				1
12				0
12				0
12				0
12				0
15				1
15				1
15				1
15				1
15				1
15				1
15				1
15				1
15				1
15				1
15				1
15				1
15				1
15				1
15				1
15				1
15				1
15				1
17				1
17				1
17				1
17				1
17				1
17				1
17				1
17				1
17				1
17				1
17				1
17				1
17				1
19				1
19				1
19				1
19				1
19				1
19				1
19				1
19				1
19				1
19				1
19				1
19				1
19				1
19				1
19				1
19				1
19				1
19				1
19				1
19				1
22				1
22				1
22				1
22				1
22				1
22				1
22				1
22				1
22				1
22				1
22				1
22				1
22				1
22				1
22				1
22				1
22				1
22				0
24				1
24				1
24				1
24				1
24				1
24				1
24				1
24				1
24				1
24				1
24				1
24				1
24				1
26				1
26				1
26				1
26				1
26				1
26				1
26				0
31				1
