# Supplementary material for: Germline loss in C. elegans enhances longevity by disrupting adhesion between niche and stem cells
Source: EMBO J. 2024 Jul 25;43(18):9. doi: 10.1038/s44318-024-00185-3 (PMC11405865; doi:10.1038/s44318-024-00185-3)
Supplement: Supplementary file 10 — Source data Fig. 5 [file 44318_2024_185_MOESM10_ESM.zip › 5F/Fig 5F glp-1 tig-2 OE survival curve replicate 1.csv]

days	glp-1; tig-2 oe(-)	glp-1; tig-2 oe
5	0
9	0
12	1
12	1
12	1
12	1
12	1
12	0
12	0
12	0
15	1
15	1
15	1
15	1
15	1
15	1
15	0
17	1
17	1
17	1
17	1
17	1
17	1
17	1
17	1
19	1
19	1
19	1
19	1
19	1
19	1
19	1
19	1
19	1
22	1
22	1
22	1
22	1
22	1
22	1
22	1
22	0
22	0
24	1
24	1
24	1
24	1
24	1
24	1
24	0
26	1
26	1
26	1
26	1
26	1
26	1
29	1
29	1
29	1
29	1
29	1
29	1
29	1
29	1
29	1
31	1
31	1
31	1
31	1
31	1
31	1
31	0
33	1
33	1
33	1
33	1
33	1
33	1
33	1
33	1
36	1
36	1
36	1
36	1
36	1
36	1
36	1
36	1
36	1
36	1
36	1
36	1
36	1
36	1
36	1
36	1
36	1
36	1
36	1
36	1
36	1
38	1
38	1
38	1
38	1
38	1
38	1
38	0
40	1
40	1
40	1
43	1
43	1
43	1
43	1
43	1
43	1
45	1
47	1
50	1
5		0
7		0
7		0
7		0
9		1
9		0
9		0
12		1
12		1
12		1
12		1
12		1
12		0
12		0
12		0
12		0
12		0
15		1
15		1
15		1
15		1
15		1
15		1
17		1
17		1
17		1
17		1
17		1
17		1
19		1
19		1
19		1
22		1
22		1
22		1
22		1
22		0
22		0
24		1
24		1
24		1
24		1
24		1
26		1
26		1
26		1
26		1
26		1
26		1
26		1
26		1
29		1
29		1
29		1
29		1
29		1
29		1
29		1
29		1
29		1
31		1
31		1
31		1
31		1
31		1
33		1
33		1
33		1
33		1
33		1
33		1
33		1
33		1
33		1
33		0
33		0
36		1
36		1
36		1
36		1
36		1
36		1
36		1
36		1
36		1
36		1
36		1
36		1
36		1
36		1
36		1
36		1
36		1
36		1
36		1
36		1
36		1
36		1
36		1
36		1
36		0
38		1
38		1
38		1
38		1
38		1
40		1
40		1
40		1
40		1
43		1
43		1
43		1
43		1
43		1
43		1
43		1
43		1
45		1
47		1
