# Supplementary material for: Germline loss in C. elegans enhances longevity by disrupting adhesion between niche and stem cells
Source: EMBO J. 2024 Jul 25;43(18):9. doi: 10.1038/s44318-024-00185-3 (PMC11405865; doi:10.1038/s44318-024-00185-3)
Supplement: Supplementary file 10 — Source data Fig. 5 [file 44318_2024_185_MOESM10_ESM.zip › 5F/Fig 5F WT tig-2 OE survival curve replicate 1.csv]

days	tig-2 WT	tig-2 OE
4		0
6		0
6		0
6		0
6		0
6		0
6		0
6		0
6		0
6		0
6		0
6		0
8		0
8		0
8		0
8		0
8		0
8		0
8		0
8		0
10		0
10		0
10		0
10		0
10		0
10		0
13		1
13		1
13		1
13		1
13		0
13		0
14		1
14		1
14		1
14		0
14		0
16		1
16		1
16		1
16		1
16		1
16		1
16		1
16		1
16		1
18		1
18		1
18		1
18		1
21		1
21		1
21		1
21		1
21		1
21		1
21		1
21		1
21		1
21		1
21		1
21		1
23		1
23		1
23		1
23		1
23		1
23		1
23		1
23		1
23		1
25		1
25		1
25		1
25		1
25		1
25		1
25		1
25		1
25		1
28		1
28		1
28		1
28		1
28		1
28		1
28		1
28		1
28		1
28		1
28		1
28		1
30		1
30		1
30		1
30		1
30		1
30		1
30		1
30		1
30		1
30		1
30		1
30		1
33		1
33		1
33		1
33		1
33		1
33		1
33		1
33		1
33		1
33		1
35		1
35		1
35		1
37		1
39		1
42		1
4	0
6	0
6	0
6	0
6	0
6	0
6	0
8	0
8	0
8	0
8	0
8	0
8	0
8	0
8	0
8	0
8	0
10	0
10	0
10	0
10	0
10	0
13	1
13	1
13	1
13	1
13	1
13	1
13	1
13	0
14	1
14	1
14	1
14	1
14	1
14	1
16	1
16	1
16	1
16	1
16	1
16	1
16	1
16	1
16	1
16	1
16	1
16	1
16	1
16	1
16	1
16	1
16	1
16	1
16	1
18	1
18	1
18	1
18	1
18	1
18	1
18	1
18	1
18	1
18	1
21	1
21	1
21	1
21	1
21	1
21	1
21	1
21	1
21	1
21	1
21	1
23	1
23	1
23	1
23	1
23	1
23	1
23	1
23	1
23	1
23	1
25	1
25	1
25	1
25	1
25	1
25	1
25	1
25	1
28	1
28	1
28	1
28	1
28	1
28	1
28	1
28	1
28	1
28	1
28	1
28	1
28	1
28	1
30	1
30	1
30	1
30	1
30	1
30	1
30	1
30	1
33	1
33	1
35	1
37	1
