# Supplementary material for: Germline loss in C. elegans enhances longevity by disrupting adhesion between niche and stem cells
Source: EMBO J. 2024 Jul 25;43(18):9. doi: 10.1038/s44318-024-00185-3 (PMC11405865; doi:10.1038/s44318-024-00185-3)
Supplement: Supplementary file 10 — Source data Fig. 5 [file 44318_2024_185_MOESM10_ESM.zip › 5F/Fig 5F WT tig-2 OE survival curve replicate 2.csv]

days	tig-2 WT	tig-2 OE
5		0
5		0
5		0
5		0
5		0
5		0
7		0
7		0
7		0
7		0
7		0
7		0
7		0
7		0
7		0
7		0
7		0
9		1
9		0
9		0
9		0
9		0
9		0
9		0
9		0
9		0
9		0
12		0
12		0
12		0
12		0
12		0
12		0
12		0
12		0
13		1
13		1
13		1
15		1
15		1
15		1
17		1
17		1
17		0
20		1
20		1
20		1
20		1
20		1
20		1
20		1
22		1
22		1
22		1
22		1
22		1
22		1
22		1
22		1
22		1
24		1
24		1
24		1
24		1
24		1
24		1
24		1
24		1
24		1
27		1
27		1
27		1
27		1
27		1
27		1
27		1
27		1
27		1
27		1
27		1
27		1
29		1
29		1
29		1
29		1
29		1
29		1
29		1
29		1
29		1
29		1
29		1
32		1
32		1
32		1
32		1
32		1
32		1
32		1
32		1
32		1
32		1
34		1
34		1
34		1
34		1
34		1
34		1
36		1
36		1
36		1
38		1
38		1
38		1
38		1
38		1
41		1
41		1
41		1
45		1
5	0
5	0
7	0
7	0
7	0
7	0
7	0
9	0
12	1
12	1
12	1
12	1
12	1
13	1
13	1
13	1
13	1
13	1
13	1
13	1
13	1
13	1
13	1
13	0
13	0
15	1
15	1
15	1
15	1
15	1
15	1
15	1
15	1
15	1
15	1
15	1
15	1
15	0
17	1
17	1
17	1
17	1
17	1
17	1
17	1
17	1
17	1
17	1
17	1
17	1
17	1
17	1
20	1
20	1
20	1
20	1
20	1
20	1
20	1
20	1
20	1
20	1
20	1
20	1
20	1
20	1
20	1
20	1
20	1
20	1
22	1
22	1
22	1
22	1
22	1
22	1
22	1
22	1
22	1
22	1
22	1
22	1
22	1
22	1
24	1
24	1
24	1
24	1
24	1
24	1
24	1
24	1
24	1
24	1
24	0
27	1
27	1
27	1
27	1
27	1
27	1
27	1
27	1
27	1
27	1
27	1
27	1
29	1
29	1
29	1
29	1
29	1
29	1
32	1
32	1
32	1
32	1
32	1
34	1
34	1
