# Supplementary material for: Germline loss in C. elegans enhances longevity by disrupting adhesion between niche and stem cells
Source: EMBO J. 2024 Jul 25;43(18):9. doi: 10.1038/s44318-024-00185-3 (PMC11405865; doi:10.1038/s44318-024-00185-3)
Supplement: Supplementary file 10 — Source data Fig. 5 [file 44318_2024_185_MOESM10_ESM.zip › Numerical data summary in Fig. 5.xlsx]

## Sheet: Sheet1
Lifespan assays
Figure panel	Strain & Treatment	1st				Mantel-Cox test	1st				Mean Max (days)	SD of Max (days)	Mean Med (days)	SD of Med (days)
		Max (days)	Mean ± SEM (days)	med. Survival	# Worms		WT luc-2 RNAi	WT tig-2 RNAi	glp-1 luc-2 RNAi	glp-1 tig-2 RNAi
5D	WT luc-2 RNAi	36	21.63±6.20	22	92/120	WT luc-2 RNAi	na				35.3333	1.1547	23.6667	2.88675
	WT tig-2 RNAi	36	21.86±5.82	20	83/120	WT tig-2 RNAi	0.9561	na			36	2	22.3333	2.51661
	glp-1 luc-2 RNAi	46	23.04±8.45	27	102/120	glp-1 luc-2 RNAi	<0.0001	<0.0001	na		45.5	0.707107	28	1.41421
	glp-1 tig-2 RNAi	53	20.71±7.97	22	102/120	glp-1 tig-2 RNAi	0.0076	0.0097	0.0134	na	48.3333	4.16333	22	2
	Strain & Treatment	2nd				Mantel-Cox test	2nd				% Change in Max	WT luc-2 RNAi	WT tig-2 RNAi	glp-1 luc-2 RNAi	glp-1 tig-2 RNAi
		Max (days)	Mean ± SEM (days)	med. Survival	# Worms		WT luc-2 RNAi	WT tig-2 RNAi	glp-1 luc-2 RNAi	glp-1 tig-2 RNAi
	WT luc-2 RNAi	36	24.97±6.27	27	114/120	WT luc-2 RNAi	na				WT luc-2 RNAi	na	-1.85185	-22.4	-26.9
	WT tig-2 RNAi	38	23.92±5.99	25	110/118	WT tig-2 RNAi	0.2623	na			WT tig-2 RNAi	2	na	-20.9	-25.5172
	glp-1 luc-2 RNAi	45	25.2±7.95	29	115/120	glp-1 luc-2 RNAi	< 0.0001	< 0.0001	na		glp-1 luc-2 RNAi	28.9	26.4	na	-5.8
	glp-1 tig-2 RNAi	45	20.17±7.22	20	107/120	glp-1 tig-2 RNAi	0.7565	0.7689	0.0001	na	glp-1 tig-2 RNAi	36.8	34.2593	6.2	na
	Strain & Treatment	3rd				Mantel-Cox test	3rd				% Change in Med	WT luc-2 RNAi	WT tig-2 RNAi	glp-1 luc-2 RNAi	glp-1 tig-2 RNAi
		Max (days)	Mean ± SEM (days)	med. Survival	# Worms		WT luc-2 RNAi	WT tig-2 RNAi	glp-1 luc-2 RNAi	glp-1 tig-2 RNAi
	WT luc-2 RNAi	34	20.56±5.69	22	90/120	WT luc-2 RNAi	na				WT luc-2 RNAi	na	6.3	-15.4	7.7
	WT tig-2 RNAi	34	21.95±6.07	22	94/120	WT tig-2 RNAi	0.107	na			WT tig-2 RNAi	-5.9	na	-20.4	1.36
	glp-1 luc-2 RNAi					glp-1 luc-2 RNAi			na		glp-1 luc-2 RNAi	18.1	25.6	na	27.3
	glp-1 tig-2 RNAi	47	21.71±8.42	24	91/120	glp-1 tig-2 RNAi	0.0001	0.0029		na	glp-1 tig-2 RNAi	-7.2	-1.35	-21.4	na
Figure panel	Strain & Treatment	1st				Mantel-Cox test	1st			ave. max	SD max	ave. med survival	SD med survival
		Max (days)	Mean ± SEM (days)	med. Survival	# Worms		tig-2 oe (-) luc2 RNAi	tig-2 oe luc2 RNAi	tig-2 oe hmr-1 RNAi
5E	tig-2 oe (-) luc2 RNAi	38	20.90±5.17	24	104	tig-2 oe (-) luc2 RNAi	na			35.6667	2.51661	24	0
	tig-2 oe luc2 RNAi	40	21.74±5.16	26	70	tig-2 oe luc2 RNAi	0.0228	na		39.3333	1.1547	25.3333	1.1547
	tig-2 oe hmr-1 RNAi	38	20.23±5.29	24	80	tig-2 oe hmr-1 RNAi		0.1708	na	38	0	24.6667	1.1547
	Strain & Treatment	2nd				Mantel-Cox test	2nd			% Change in Max	tig-2 oe (-) luc2 RNAi	tig-2 oe luc2 RNAi	tig-2 oe hmr-1 RNAi
		Max (days)	Mean ± SEM (days)	med. Survival	# Worms		tig-2 oe (-) luc2 RNAi	tig-2 oe luc2 RNAi	tig-2 oe hmr-1 RNAi
	tig-2 oe (-) luc2 RNAi	33	20.37±4.62	24	114	tig-2 oe (-) luc2 RNAi	na			tig-2 oe (-) luc2 RNAi	na	-12.9237	-9.86842
	tig-2 oe luc2 RNAi	38	20.92±5.39	24	61	tig-2 oe luc2 RNAi	0.0164	na		tig-2 oe luc2 RNAi	14.8418	na	3.50877
	tig-2 oe hmr-1 RNAi	38	20.30±4.42	24	68	tig-2 oe hmr-1 RNAi		0.3878	na	tig-2 oe hmr-1 RNAi	10.9489	-3.38983	na
	Strain & Treatment	3rd				Mantel-Cox test	3rd			% Change in Med	tig-2 oe (-) luc2 RNAi	tig-2 oe luc2 RNAi	tig-2 oe hmr-1 RNAi
		Max (days)	Mean ± SEM (days)	med. Survival	# Worms		tig-2 oe (-) luc2 RNAi	tig-2 oe luc2 RNAi	tig-2 oe hmr-1 RNAi
	tig-2 oe (-) luc2 RNAi	36	20.46±4.79	24	114	tig-2 oe (-) luc2 RNAi	na			tig-2 oe (-) luc2 RNAi	na	-8.22368	-5.74324
	tig-2 oe luc2 RNAi	40	21.98±5.80	26	86	tig-2 oe luc2 RNAi	< 0.0001	na		tig-2 oe luc2 RNAi	8.96057	na	2.7027
	tig-2 oe hmr-1 RNAi	38	21.60±5.77	26	96	tig-2 oe hmr-1 RNAi		0.5076	na	tig-2 oe hmr-1 RNAi	6.09319	-2.63158	na
Figure panel	Strain & Treatment	1st				Mantel-Cox test	1st		Mean Max (days)	SD of Max (days)	Mean Med (days)	SD of Med (days)
		Max (days)	Mean ± SEM (days)	med. Survival	# Worms		tig-2 WT	tig-2 OE
5F	tig-2 WT	37	21.55±6.06	21	97/120	tig-2 WT	na		35.6667	1.52753	21	1
	tig-2 OE	42	24.92±6.76	25	90/120	tig-2 OE	0.0003	na	44	1.73205	25.3333	1.52753
	Strain & Treatment	2nd				Mantel-Cox test	2nd		% Change in Max	tig-2 WT	tig-2 OE
		Max (days)	Mean ± SEM (days)	med. Survival	# Worms		tig-2 WT	tig-2 OE
	tig-2 WT	34	20.76±5.78	20	108/120	tig-2 WT	na		tig-2 WT	na	-18.9394
	tig-2 OE	45	27.22±7.35	27	85/120	tig-2 OE	<0.0001	na	tig-2 OE	23.3645	na
	Strain & Treatment	3rd				Mantel-Cox test	3rd		% Change in Med	tig-2 WT	tig-2 OE
		Max (days)	Mean ± SEM (days)	med. Survival	# Worms		tig-2 WT	tig-2 OE
	tig-2 WT	36	21.46±5.44	22	101/120	tig-2 WT	na		tig-2 WT	na	-17.1053
	tig-2 OE	45	25.86±8.05	24	81/111	tig-2 OE	<0.0001	na	tig-2 OE	20.6349	na
Figure panel	Strain & Treatment	1st				Mantel-Cox test	1st		Mean Max (days)	SD of Max (days)	Mean Med (days)	SD of Med (days)
		Max (days)	Mean ± SEM (days)	med. Survival	# Worms		glp-1 tig-2 oe (-)	glp-1 tig-2 oe
5F	glp-1 tig-2 oe (-)	50	23.96±7.95	31	109/120	glp-1 tig-2 oe (-)	na		50.6667	1.1547	31	0
	glp-1 tig-2 oe	47	24.90±7.89	33	104/120	glp-1 tig-2 oe	0.502	na	48	3.60555	31.6667	2.3094
	Strain & Treatment	2nd				Mantel-Cox test	2nd		% Change in Max	glp-1 tig-2 oe (-)	glp-1 tig-2 oe
		Max (days)	Mean ± SEM (days)	med. Survival	# Worms		glp-1 tig-2 oe (-)	glp-1 tig-2 oe
	glp-1 tig-2 oe (-)	52	30.91±9.94	31	107/120	glp-1 tig-2 oe (-)	na		glp-1 tig-2 oe (-)	na	5.55556
	glp-1 tig-2 oe	52	30.33±10.28	29	98/120	glp-1 tig-2 oe	0.8934	na	glp-1 tig-2 oe	-5.26316	na
	Strain & Treatment	3rd				Mantel-Cox test	3rd		% Change in Med	glp-1 tig-2 oe (-)	glp-1 tig-2 oe
		Max (days)	Mean ± SEM (days)	med. Survival	# Worms		glp-1 tig-2 oe (-)	glp-1 tig-2 oe
	glp-1 tig-2 oe (-)	50	28.60±9.95	31	104/120	glp-1 tig-2 oe (-)	na		glp-1 tig-2 oe (-)	na	-2.10526
	glp-1 tig-2 oe	45	29.99±10.19	33	93/120	glp-1 tig-2 oe	0.376	na	glp-1 tig-2 oe	2.15054	na
Figure panel	Strain & Treatment	1st				Mantel-Cox test	1st		Mean Max (days)	SD of Max (days)	Mean Med (days)	SD of Med (days)
		Max (days)	Mean ± SEM (days)	med. Survival	# Worms		daf-16 tig-2 oe (-)	daf-16 tig-2 oe
5F	daf-16 tig-2 oe (-)	30	18.29±4.43	19	92	daf-16 tig-2 oe (-)	na		30	1	18.3333	1.1547
	daf-16 tig-2 oe	30	19.69±4.72	19	103	daf-16 tig-2 oe	0.0752	na	30.6667	0.57735	19	0
	Strain & Treatment	2nd				Mantel-Cox test	2nd		% Change in Max	daf-16 tig-2 oe (-)	daf-16 tig-2 oe
		Max (days)	Mean ± SEM (days)	med. Survival	# Worms		daf-16 tig-2 oe (-)	daf-16 tig-2 oe
	daf-16 tig-2 oe (-)	31	17.70±4.32	17	105	daf-16 tig-2 oe (-)	na		daf-16 tig-2 oe (-)	na	-2.17391
	daf-16 tig-2 oe	31	18.88±4.31	19	100	daf-16 tig-2 oe	0.1085	na	daf-16 tig-2 oe	2.22222	na
	Strain & Treatment	3rd				Mantel-Cox test	3rd		% Change in Med	daf-16 tig-2 oe (-)	daf-16 tig-2 oe
		Max (days)	Mean ± SEM (days)	med. Survival	# Worms		daf-16 tig-2 oe (-)	daf-16 tig-2 oe
	daf-16 tig-2 oe (-)	29	19.12±4.17	19	109	daf-16 tig-2 oe (-)	na		daf-16 tig-2 oe (-)	na	-3.50877
	daf-16 tig-2 oe	31	19.84±4.64	19	85	daf-16 tig-2 oe	0.0948	na	daf-16 tig-2 oe	3.63636	na
Figure panel	Strain & Treatment	1st				Mantel-Cox test	1st		Mean Max (days)	SD of Max (days)	Mean Med (days)	SD of Med (days)
		Max (days)	Mean ± SEM (days)	med. Survival	# Worms		daf-36 tig-2 oe (-)	daf-36 tig-2 oe
5F	daf-36 tig-2 oe (-)	30	18.72±5.35	19	64	daf-36 tig-2 oe (-)	na		30.6667	2.08167	21	1.73205
	daf-36 tig-2 oe	30	19.90±4.33	21	73	daf-36 tig-2 oe	0.3152	na	31.3333	1.52753	22.3333	1.52753
	Strain & Treatment	2nd				Mantel-Cox test	2nd		% Change in Max	daf-36 tig-2 oe (-)	daf-36 tig-2 oe
		Max (days)	Mean ± SEM (days)	med. Survival	# Worms		daf-36 tig-2 oe (-)	daf-36 tig-2 oe
	daf-36 tig-2 oe (-)	29	21.23±4.84	22	80	daf-36 tig-2 oe (-)	na		daf-36 tig-2 oe (-)	na	-2.12766
	daf-36 tig-2 oe	31	21.76±4.37	22	86	daf-36 tig-2 oe	0.7351	na	daf-36 tig-2 oe	2.17391	na
	Strain & Treatment	3rd				Mantel-Cox test	3rd		% Change in Med	daf-36 tig-2 oe (-)	daf-36 tig-2 oe
		Max (days)	Mean ± SEM (days)	med. Survival	# Worms		daf-36 tig-2 oe (-)	daf-36 tig-2 oe
	daf-36 tig-2 oe (-)	33	21.59±4.62	22	99	daf-36 tig-2 oe (-)	na		daf-36 tig-2 oe (-)	na	-5.97015
	daf-36 tig-2 oe	33	22.65±4.48	24	99	daf-36 tig-2 oe	0.1104	na	daf-36 tig-2 oe	6.34921	na
other assays
Figure Panel	Relative luciferase activity
	Sample	Replicate 1	Replicate 2	Replicate 3	Mean	S.D.	P value	Ctrl. in statistics test	Statistics test
5A	GFP	0.920448	0.923711	1.15584	1	0.135
	GFP-ELT-3	5.74719	5.61871	6.60965	5.992	0.539	<0.001	GFP	Unpaired t-test
Figure Panel	Relative luciferase activity
	Sample	Replicate 1	Replicate 2	Replicate 3	Replicate 4	Mean	S.D.	P value	Ctrl. in statistics test	Statistics test
5A	GFP	0.905	1.233	0.887	0.975	1	0.16
	GFP-PQM-1	2.931	2.377	1.712	1.642	2.165	0.251	0.01	GFP	Unpaired t-test
Figure Panel	Relative tig-2 levels in DTCs
	Sample	Replicate 1	Replicate 2	Replicate 3	Replicate 4	Replicate 5	Replicate 6	Replicate 7	Replicate 8	Replicate 9	Mean	S.D.	P value (Calculated from dCt)	Ctrl. in statistics test	Statistics test
5B	WT; luc2 RNAi	2.7594	0.197479	0.0431242							1	1.526
	WT; pqm-1 RNAi	0.0020067	0.127185	0.00115966	0.116054						0.0616	0.06945	0.154	WT; luc2 RNAi	Unpaired t-test (by dCt)
	WT; elt-3 RNAi	0.992814	9.64582	1.24178	0.030036						2.978	4.476	0.594	WT; luc2 RNAi	Unpaired t-test (by dCt)
	glp-1; luc2 RNAi	0.796294	893.854	61.3012	4995.22	5042.78	10.9888	16.3466	813.029	3.7056	1315	2129	0.016	WT; luc2 RNAi	Unpaired t-test (by dCt)
	glp-1; pqm-1 RNAi	1.88326	1.41038	181.139	0.0365378	2.45934	201.865	0.00187439			55.54	93.08	0.042	glp-1; luc2 RNAi	Unpaired t-test (by dCt)
	glp-1; elt-3 RNAi	0.334747	0.031193	37.2261	0.954903	3.15416	0.00789689				6.952	14.88	0.007	glp-1; luc2 RNAi	Unpaired t-test (by dCt)
Figure Panel	Relative mRNA levels
	Sample		Replicate 1	Replicate 2	Replicate 3	Replicate 4	Replicate 5	Mean	S.D.	P value (Calculated from dCt)	Ctrl. in statistics test	Statistics test
5C	daf-36	WT; luc2 RNAi	1	1	1	1	1	1	0
		WT; tig-2 RNAi	0.831	0.897	1.885	1.329	1.122	1.213	0.424	0.505	WT; luc2 RNAi	Unpaired t-test (by dCt)
		glp-1; luc2 RNAi	11.207	23.94	33.819	30.078	18.149	23.44	9.079	<0.001	WT; luc2 RNAi	Unpaired t-test (by dCt)
		glp-1; tig-2 RNAi	5.125	10.911	10.464	14.469	7.233	9.64	3.598	0.001	glp-1; luc2 RNAi	Unpaired t-test (by dCt)
	lipl-4	WT; luc2 RNAi	1	1	1	1	1	1	0
		WT; tig-2 RNAi	0.56	1.214	2.478	1.044	0.718	1.203	0.7582	0.893	WT; luc2 RNAi	Unpaired t-test (by dCt)
		glp-1; luc2 RNAi	30.988	66.285	97.142	39.615	57.58	58.32	25.83	<0.001	WT; luc2 RNAi	Unpaired t-test (by dCt)
		glp-1; tig-2 RNAi	16.489	23.262	43.927	12.953		24.16	13.86	0.033	glp-1; luc2 RNAi	Unpaired t-test (by dCt)
	dod-8	WT; luc2 RNAi	1	1	1	1	1	1	0
		WT; tig-2 RNAi	1.042	0.831	1.455	0.792	1.581	1.14	0.3605	0.675	WT; luc2 RNAi	Unpaired t-test (by dCt)
		glp-1; luc2 RNAi	36.123	31.682	59.389	21.128	80.577	45.78	23.96	<0.001	WT; luc2 RNAi	Unpaired t-test (by dCt)
		glp-1; tig-2 RNAi	6.769	11.599	16.891	7.936	31.366	14.91	10.01	0.016	glp-1; luc2 RNAi	Unpaired t-test (by dCt)
	sod-3	WT; luc2 RNAi	1	1	1	1	1	1	0
		WT; tig-2 RNAi	1.228	0.649	2.094	2.508	0.749	1.446	0.8241	0.45	WT; luc2 RNAi	Unpaired t-test (by dCt)
		glp-1; luc2 RNAi	39.169	30.97	76.337	48.188	19.46	42.82	21.52	<0.001	WT; luc2 RNAi	Unpaired t-test (by dCt)
		glp-1; tig-2 RNAi	11.654	14.751	25.419	28.442	11.594	18.37	7.988	0.001	glp-1; luc2 RNAi	Unpaired t-test (by dCt)
