# Supplementary material for: Germline loss in C. elegans enhances longevity by disrupting adhesion between niche and stem cells
Source: EMBO J. 2024 Jul 25;43(18):9. doi: 10.1038/s44318-024-00185-3 (PMC11405865; doi:10.1038/s44318-024-00185-3)
Supplement: Supplementary file 10 — Source data Fig. 5 [file 44318_2024_185_MOESM10_ESM.zip › 5A/Fig 5A luciferase assay.xlsx]

## Sheet: Sheet1
Figure Panel	Relative luciferase activity
	Sample	Replicate 1	Replicate 2	Replicate 3	Mean	S.D.	P value	Ctrl. in statistics test	Statistics test
5A	GFP	0.920448	0.923711	1.15584	1	0.135
	GFP-ELT-3	5.74719	5.61871	6.60965	5.992	0.539	<0.001	GFP	Unpaired t-test
Figure Panel	Relative luciferase activity
	Sample	Replicate 1	Replicate 2	Replicate 3	Replicate 4	Mean	S.D.	P value	Ctrl. in statistics test	Statistics test
5A	GFP	0.905	1.233	0.887	0.975	1	0.16
	GFP-PQM-1	2.931	2.377	1.712	1.642	2.165	0.251	0.01	GFP	Unpaired t-test
