# Supplementary material for: Germline loss in C. elegans enhances longevity by disrupting adhesion between niche and stem cells
Source: EMBO J. 2024 Jul 25;43(18):9. doi: 10.1038/s44318-024-00185-3 (PMC11405865; doi:10.1038/s44318-024-00185-3)
Supplement: Supplementary file 11 — EV Figure Source Data [file 44318_2024_185_MOESM11_ESM.zip]

Archive with 10 entries (10 files):
- Fig_EV1_Source_Data.zip
- __MACOSX/._Fig_EV1_Source_Data.zip
- Fig_EV2_Source_Data.zip
- __MACOSX/._Fig_EV2_Source_Data.zip
- Fig_EV3_Source_Data.zip
- __MACOSX/._Fig_EV3_Source_Data.zip
- Fig_EV4_Source_Data.zip
- __MACOSX/._Fig_EV4_Source_Data.zip
- Fig_EV5_Source_Data.zip
- __MACOSX/._Fig_EV5_Source_Data.zip
